# Supplementary material for: Reconstructing the dietary habits and trophic positions of the Longipterygidae (Aves: Enantiornithes) using neontological and comparative morphological methods
Source: PeerJ. 2023 Mar 27;11:e15139. doi: 10.7717/peerj.15139 (PMC10062354; doi:10.7717/peerj.15139)
Supplement: Supplemental Information 5 [file peerj-11-15139-s005.xls]

## Sheet: Table S_
Specimen	Group_nonspec	Group	Taxa	Location	Enamel_Thickness_mic	Log_Enamel	Crown_Height_mm	Diet	Enamel Source	Mass (kg)	Log_Mass	Mass Source
AMNH 30638	Theropod	Theropod (Non-Avian)	Coelophysis bauri	maxilla	10	1	5	Carnivorous	Hwang 2011	9.8	0.991226	Benson et al., 2014
SBU-UA 98182	Theropod	Theropod (Non-Avian)	Majungasaurus sp	maxilla	50	1.69897	16	Carnivorous	Hwang 2011	1614	3.2079	Benson et al., 2014
UMNH VP12489	Theropod	Theropod (Non-Avian)	Allosaurus fragilis	dentary	50	1.69897	20	Carnivorous	Hwang 2011	2541	3.405	Benson et al., 2014
YPM 5232	Theropod	Theropod (Non-Avian)	Deinonychus antirrhopus	dentary	30	1.47712	13	Carnivorous	Hwang 2011	96	1.98227	Benson et al., 2014
UCMP 150587	Theropod	Theropod (Non-Avian)	Saurornitholestes sp.	uknown	20	1.30103	5.49	Carnivorous	Hwang 2011	18	1.25527	Benson et al., 2014
TMP 1987.32.51	Theropod	Theropod (Non-Avian)	Troodon sp.	maxilla	20	1.30103	8.8	Carnivorous	Hwang 2011	57	1.75587	Benson et al., 2014
IVPP V 21702	Longipteryx	Longipteryx	Longipteryx chaoyangensis	uknown	50	1.69897	1.26	Longipteryx	Li et al. 2020	0.155	-0.809668	NA
IVPP V 13886	Mesozoic Bird	Theropod (Avian)	Jeholornis prima	uknown	7	0.845098	2.956	Herbivorous	Li et al. 2020	5.7	0.755875	NA
IVPP V 13759	Mesozoic Bird	Theropod (Avian)	Sapeornis chaoyangensis	uknown	21	1.32222	1.631	Insectivorous	Li et al. 2020	1.038	0.0161974	IVPP V-13276, Serrano and Chiappe, 2017
CM 21706	Theropod	Theropod (Non-Avian)	Ceratosaurus nasicornis	dentary	70	1.8451	346	Carnivorous	Hwang 2011	966	2.98498	Benson et al., 2014
IVPP V 16041)	Mesozoic Bird	Theropod (Avian)	Indet. Enantiornithine	uknown	6.2	0.792392	436	Insectivorous	Li et al. 2020	na		na
IVPP V 14606	Mesozoic Bird	Theropod (Avian)	Undet. Ornithuromorph	uknown	6.5	0.812913	1119	Herbivorous	Li et al. 2020	na		na
YPM.1206	Mesozoic Bird	Theropod (Avian)	Hesperornis regalis	isolated	20	1.30103	na	Piscivorous	Dumont et al. 2016	3.3	0.518514	Peters and Peters, 2009
YPM.1775	Mesozoic Bird	Theropod (Avian)	Icthyornis dispar	third tooth	30	1.47712	na	Piscivorous	Dumont et al. 2016	0.3	-0.522879	Benito et al., 2022
AMNH 73394	Arboreal Mammal	Mammalia	Saguinus fuscicollis	incisor	90	1.95424	unknown	Herbivorous	Selig et al. 2019	0.511	-0.291579	Myers et al., 2022
AMNH 101984	Arboreal Mammal	Mammalia	Dactylopsila trivirgata	incisor	190	2.27875	unknown	Omnivorous	Selig et al. 2019	0.407	-0.390406	Myers et al., 2022
AMNH 159549	Arboreal Mammal	Mammalia	Petaurus breviceps	incisor	150	2.17609	unknown	Omnivorous	Selig et al. 2019	0.11	-0.958607	Myers et al., 2022
USC 110001	Arboreal Mammal	Mammalia	Perodicticus potto	canine	90	1.95424	unknown	Omnivorous	Selig et al. 2019	1.1	0.0413927	Myers et al., 2022
AMNH 88061	Arboreal Mammal	Mammalia	Otolemur crassicaudatus	canine	90	1.95424	unknown	Omnivorous	Selig et al. 2019	1.5	0.176091	Myers et al., 2022
USC 111003	Arboreal Mammal	Mammalia	Galago moholi	canine	50	1.69897	unknown	Insectivorous	Selig et al. 2019	0.192	-0.716699	Myers et al., 2022
USC 110002	Arboreal Mammal	Mammalia	Loris tardigradus	canine	70	1.8451	unknown	Insectivorous	Selig et al. 2019	0.177	-0.752027	Myers et al., 2022
AMNH 18608	Arboreal Mammal	Mammalia	Euoticus elegantulus	canine	100	2	unknown	Omnivorous	Selig et al. 2019	0.315	-0.501689	Myers et al., 2022
AMNH 98367	Arboreal Mammal	Mammalia	Callimico goeldii	incisor	100	2	unknown	Omnivorous	Selig et al. 2019	0.626	-0.203426	Myers et al., 2022
Unknown	Chiroptera	Mammalia	Myotis lucifugus	molar	51	1.70757	unknown	Insectivorous	Dumont, 1995	0.009	-2.04576	Myers et al., 2022
Unknown	Chiroptera	Mammalia	Myotis velifer	molar	76	1.88081	unknown	Insectivorous	Dumont, 1995	0.01	-2	Myers et al., 2022
Unknown	Chiroptera	Mammalia	Hipposideros caffer	molar	49	1.6902	unknown	Insectivorous	Dumont, 1995	0.011	-1.95861	Myers et al., 2022
Unknown	Chiroptera	Mammalia	Hipposideros commersoni	molar	170	2.23045	unknown	Insectivorous	Dumont, 1995	0.011	-1.95861	Myers et al., 2022
Unknown	Chiroptera	Mammalia	Eumops perotis	molar	94	1.97313	unknown	Insectivorous	Dumont, 1995	0.057	-1.24413	Myers et al., 2022
Unknown	Chiroptera	Mammalia	Eumops underwoodi	molar	126	2.10037	unknown	Insectivorous	Dumont, 1995	0.057	-1.24413	Myers et al., 2022
Unknown	Aquatic Mammal	Mammalia	Delphinapterus leucas	unknown	200	2.30103	unknown	Piscivorous	Ishiyama, 1987	1000	3	Myers et al., 2022
Unknown	Aquatic Mammal	Mammalia	Stenella frontalis	unknown	135	2.13033	unknown	Piscivorous	Ishiyama, 1987	90	1.95424	Myers et al., 2022
Unknown	Aquatic Mammal	Mammalia	Globicephala macrorhynchus	unknown	275	2.43933	unknown	Piscivorous	Ishiyama, 1987	2200	3.34242	Myers et al., 2022
Unknown	Aquatic Mammal	Mammalia	Lagenorhynchus	unknown	110	2.04139	unknown	Piscivorous	Ishiyama, 1987	200	2.30103	Myers et al., 2022
Unknown	Aquatic Mammal	Mammalia	Pontoporia blainvillei	unknown	95	1.97772	unknown	Piscivorous	Ishiyama, 1987	29	1.4624	Myers et al., 2022
Unknown	Aquatic Mammal	Mammalia	Phocoena phocoena	unknown	80	1.90309	unknown	Piscivorous	Ishiyama, 1987	52	1.716	Myers et al., 2022
Unknown	Aquatic Mammal	Mammalia	Neophocaena phocaenoides	unknown	275	2.43933	unknown	Piscivorous	Ishiyama, 1987	37.5	1.57403	Myers et al., 2022
Unknown	Aquatic Mammal	Mammalia	Phocoenoides dalli	unknown	225	2.35218	unknown	Piscivorous	Ishiyama, 1987	175	2.24304	Myers et al., 2022
Unknown	Aquatic Mammal	Mammalia	Gavialis gangeticus	unknown	52.5	1.72016	unknown	Piscivorous	Sahni, 1987	170	2.23045	Myers et al., 2022
Unknown	Terr. Mammal	Mammalia	Ursus wenzensis	cheek teeth	400	2.60206	unknown	Omnivorous	Mackiewicz et al., 2010	na		Myers et al., 2022
Unknown	Terr. Mammal	Mammalia	Vulpes vulpes	cheek teeth	225	2.35218	unknown	Carnivorous	Mackiewicz et al., 2010	8.5	0.929419	Myers et al., 2022
Unknown	Terr. Mammal	Mammalia	Canis lupus	cheek teeth	425	2.62839	unknown	Carnivorous	Mackiewicz et al., 2010	51	1.70757	Myers et al., 2022
Unknown	Terr. Mammal	Mammalia	Ursus malayanus	cheek teeth	405	2.60746	unknown	Omnivorous	Mackiewicz et al., 2010	46	1.66276	Myers et al., 2022
Unknown	Reptile	Sauropsid	Captorhinidae	unknown	50	1.69897	unknown	Omnivorous	Sander, 1999	na		Myers et al., 2022
Unknown	Reptile	Sauropsid	Procolophonidae	unknown	30	1.47712	unknown	Herbivorous	Sander, 1999	na		Myers et al., 2022
Unknown	Reptile	Sauropsid	Pareiasauria	unknown	200	2.30103	unknown	Herbivorous	Sander, 1999	na		Myers et al., 2022
Unknown	Reptile	Sauropsid	Araeoscelidia	unknown	15	1.17609	unknown	Insectivorous	Sander, 1999	na		Myers et al., 2022
Unknown	Reptile	Sauropsid	Uromastyx aegyptia	unknown	100	2	unknown	Omnivorous	Sander, 1999	0.45	-0.346787	Myers et al., 2022
Unknown	Reptile	Sauropsid	Dracaena guianensis	unknown	400	2.60206	unknown	Invertivorous	Sander, 1999	4.5	0.653213	Myers et al., 2022
Unknown	Reptile	Sauropsid	Varanus salvator	unknown	20	1.30103	unknown	Carnivorous	Sander, 1999	50	1.69897	Myers et al., 2022
Unknown	Reptile	Sauropsid	Varanus niloticus	unknown	250	2.39794	unknown	Invertivorous	Sander, 1999	50	1.69897	Myers et al., 2022
Unknown	Reptile	Sauropsid	Varanus exanthematicus	unknown	100	2	unknown	Insectivorous	Sander, 1999	50	1.69897	Myers et al., 2022
Unknown	Reptile	Sauropsid	Varanus albigularis	unknown	200	2.30103	unknown	Insectivorous	Sander, 1999	50	1.69897	Myers et al., 2022
