# Supplementary material for: Reconstructing the dietary habits and trophic positions of the Longipterygidae (Aves: Enantiornithes) using neontological and comparative morphological methods
Source: PeerJ. 2023 Mar 27;11:e15139. doi: 10.7717/peerj.15139 (PMC10062354; doi:10.7717/peerj.15139)
Supplement: Supplemental Information 6 [file peerj-11-15139-s006.xlsx]

## Sheet: Table S1 GMM
Name_in_data	Species_name	Taxonomy	Catatlog_ID	Primary_diet	Body_mass_min_g	Body_mass_max_g	Body_mass_mean_g	Weight_source
C:\Users\clark\Dropbox\2021 Longipteryx\Longip Analyses\GMM\All Tooth Photos\Teeth Additions\Hipposideros beatus (CM 3002).png	Hipposideros beatus	Yinpterochiroptera	CM 3002	Insectivorous	40	18	29	Myers et al., 2022
C:\Users\clark\Dropbox\2021 Longipteryx\Longip Analyses\GMM\All Tooth Photos\Teeth Additions\Hipposideros caffer (CM 57695).png	Hipposideros caffer	Yinpterochiroptera	CM 57695	Insectivorous	40	18	29	Myers et al., 2022
C:\Users\clark\Dropbox\2021 Longipteryx\Longip Analyses\GMM\All Tooth Photos\Teeth Additions\Hipposideros cineraceus (CM 94816).png	Hipposideros cineraceus	Yinpterochiroptera	CM 58331	Insectivorous	40	18	29	Myers et al., 2022
C:\Users\clark\Dropbox\2021 Longipteryx\Longip Analyses\GMM\All Tooth Photos\Teeth Additions\Hipposideros fuliginosus (CM 41007).png	Hipposideros fuliginosus	Yinpterochiroptera	CM 41007	Insectivorous	8	10	9	Myers et al., 2022
C:\Users\clark\Dropbox\2021 Longipteryx\Longip Analyses\GMM\All Tooth Photos\Teeth Additions\Hipposideros fulvus (CM 88082).png	Hipposideros fulvus	Yinpterochiroptera	CM 88082	Insectivorous	8	10	9	Myers et al., 2022
C:\Users\clark\Dropbox\2021 Longipteryx\Longip Analyses\GMM\All Tooth Photos\Teeth Additions\Hipposideros jonesi (CM 58397).png	Hipposideros jonesi	Yinpterochiroptera	CM 58397	Insectivorous	8	10	9	Myers et al., 2022
C:\Users\clark\Dropbox\2021 Longipteryx\Longip Analyses\GMM\All Tooth Photos\Teeth Additions\Longipteryx chaoyangensis.png	Longipteryx chaoyangensis	Enantiornithine	Wang et al., 2015	Unknown	na	na	na	na
C:\Users\clark\Dropbox\2021 Longipteryx\Longip Analyses\GMM\All Tooth Photos\Teeth Additions\Mormoops megalophylla (CM 112500).png	Mormoops megalophylla	Yangochiroptera	CM 112500	Insectivorous	13	19	16	Myers et al., 2022
C:\Users\clark\Dropbox\2021 Longipteryx\Longip Analyses\GMM\All Tooth Photos\Teeth Additions\Pternotus gymnonotus (CM 1613).png	Pteronotus gymnonotus	Yangochiroptera	CM 1613	Insectivorous	510	1000	755	Myers et al., 2022
C:\Users\clark\Dropbox\2021 Longipteryx\Longip Analyses\GMM\All Tooth Photos\Teeth Additions\Rhinolophus acuminatus (CM 88016).png	Rhinolophus acuminatus	Yinpterochiroptera	CM 88016	Insectivorous	17	34	25.5	Myers et al., 2022
C:\Users\clark\Dropbox\2021 Longipteryx\Longip Analyses\GMM\All Tooth Photos\Teeth Additions\Rhinolophus ferrumequinum (CM 62120).png	Rhinolophus ferrumequinum	Yinpterochiroptera	CM 62120	Insectivorous	17	34	25.5	Myers et al., 2022
C:\Users\clark\Dropbox\2021 Longipteryx\Longip Analyses\GMM\All Tooth Photos\Teeth Additions\Tadarida aegyptiaca (CM 114049).png	Tadarida aegyptiaca	Yangochiroptera	CM 114049	Insectivorous	13.8	20.5	17.15	Myers et al., 2022
C:\Users\clark\Dropbox\2021 Longipteryx\Longip Analyses\GMM\All Tooth Photos\Teeth Additions\Taphozous melanopogon (CM 88003).png	Taphozous melanopogon	Yangochiroptera	CM 88003	Insectivorous	10	50	30	Myers et al., 2022
C:\Users\clark\Dropbox\2021 Longipteryx\Longip Analyses\GMM\All Tooth Photos\Teeth Additions\Taphozous perforatus (CM 113566).png	Taphozous perforatus	Yangochiroptera	CM 113566	Insectivorous	30	30	30	Monadjem et al., 2020
C:\Users\clark\Dropbox\2021 Longipteryx\Longip Analyses\GMM\All Tooth Photos\Teeth Additions\Varanus bengalensis (CM 145051).png	Varanus bengalensis	Sauria	CM 145051	Carnivorous	7180	7180	7180	Myers et al., 2022
C:\Users\clark\Dropbox\2021 Longipteryx\Longip Analyses\GMM\All Tooth Photos\Alligator mississippiansus (CM 9012)	Alligator mississippiensis	Crocodilia	CM 9012	Carnivorous	91000	360000	225500	Myers et al., 2022
C:\Users\clark\Dropbox\2021 Longipteryx\Longip Analyses\GMM\All Tooth Photos\Alligator mississippiansus (CM 9991)	Alligator mississippiensis	Crocodilia	CM 9991	Carnivorous	91000	360000	225500	Myers et al., 2022
C:\Users\clark\Dropbox\2021 Longipteryx\Longip Analyses\GMM\All Tooth Photos\Arctictis binturong (116675)	Arctictis binturong	Carnivora	CM 116675	Carnivorous	9000	20000	14500	Myers et al., 2022
C:\Users\clark\Dropbox\2021 Longipteryx\Longip Analyses\GMM\All Tooth Photos\Blarina brevicauda (CM 61737)	Blarina brevicauda	Eulipotyphla	CM 61737	Insectivorous	18	30	24	Myers et al., 2022
C:\Users\clark\Dropbox\2021 Longipteryx\Longip Analyses\GMM\All Tooth Photos\Caiman crocodilus (CM 55627)	Caiman crocodilus	Crocodilia	CM 55627	Carnivorous	7000	58000	32500	Myers et al., 2022
C:\Users\clark\Dropbox\2021 Longipteryx\Longip Analyses\GMM\All Tooth Photos\Caimen niger (CM 55625)	Melanosuchus niger	Crocodilia	CM 55625	Carnivorous	95000	125000	110000	Myers et al., 2022
C:\Users\clark\Dropbox\2021 Longipteryx\Longip Analyses\GMM\All Tooth Photos\Canis mesomelas (CM 20868)	Canis mesomelas	Carnivora	CM 20868	Carnivorous	5000	10000	7500	Myers et al., 2022
C:\Users\clark\Dropbox\2021 Longipteryx\Longip Analyses\GMM\All Tooth Photos\Canus lupus (CM 59597)	Canis lupus	Carnivora	CM 59597	Carnivorous	23000	80000	51500	Myers et al., 2022
C:\Users\clark\Dropbox\2021 Longipteryx\Longip Analyses\GMM\All Tooth Photos\Cardioderma cor (CM 102154)	Cardioderma cor	Yangochiroptera	CM 102154	Insectivorous	21	35	28	Myers et al., 2022
C:\Users\clark\Dropbox\2021 Longipteryx\Longip Analyses\GMM\All Tooth Photos\Crocodylus cataphractus (CM 39665)	Crocodylus cataphractus	Crocodilia	CM 39665	Carnivorous	125000	325000	225000	Myers et al., 2022
C:\Users\clark\Dropbox\2021 Longipteryx\Longip Analyses\GMM\All Tooth Photos\Crocuta crocuta (CM 15020)	Crocuta crocuta	Carnivora	CM 15020	Carnivorous	45000	80000	62500	Myers et al., 2022
C:\Users\clark\Dropbox\2021 Longipteryx\Longip Analyses\GMM\All Tooth Photos\Cynopterus brachyotis (CM 87910)	Cynopterus brachyotis	Yinpterochiroptera	CM 87910	Frugi/Herbivorous	30	100	65	Myers et al., 2022
C:\Users\clark\Dropbox\2021 Longipteryx\Longip Analyses\GMM\All Tooth Photos\Cynopterus sphinx (CM 88292)	Cynopterus sphinx	Yinpterochiroptera	CM 88292	Frugi/Herbivorous	75	75	75	Myers et al., 2022
C:\Users\clark\Dropbox\2021 Longipteryx\Longip Analyses\GMM\All Tooth Photos\Dromaeosaurus albertensis.png	Dromeaosaurus albertensis	Theropoda	Torices et al., 2018	Carnivorous	na	na	na	na
C:\Users\clark\Dropbox\2021 Longipteryx\Longip Analyses\GMM\All Tooth Photos\Eira barbara (CM 1513)	Eira barbara	Carnivora	CM 1513	Carnivorous	3000	6000	4500	Myers et al., 2022
C:\Users\clark\Dropbox\2021 Longipteryx\Longip Analyses\GMM\All Tooth Photos\Eptesicus fuscus (CM 79898)	Eptesicus fuscus	Yangochiroptera	CM 79898	Insectivorous	23	23	23	Myers et al., 2022
C:\Users\clark\Dropbox\2021 Longipteryx\Longip Analyses\GMM\All Tooth Photos\Felis caracal (CM 6849)	Caracal caracal	Carnivora	CM 6849	Carnivorous	8000	19000	13500	Myers et al., 2022
C:\Users\clark\Dropbox\2021 Longipteryx\Longip Analyses\GMM\All Tooth Photos\Felis libyca (CM 20872)	Felis silvestris	Carnivora	CM 20872	Carnivorous	3500	5000	4250	Myers et al., 2022
C:\Users\clark\Dropbox\2021 Longipteryx\Longip Analyses\GMM\All Tooth Photos\Genetta genetta (CM 17514)	Genetta genetta	Carnivora	CM 17514	Carnivorous	1000	3000	2000	Myers et al., 2022
C:\Users\clark\Dropbox\2021 Longipteryx\Longip Analyses\GMM\All Tooth Photos\Glaucomys volans querceti	Glaucomys volans	Rodentia	Carnegie Museum	Omnivorous	38	90	64	Myers et al., 2022
C:\Users\clark\Dropbox\2021 Longipteryx\Longip Analyses\GMM\All Tooth Photos\Glaucomys volans volans	Glaucomys volans	Rodentia	Carnegie Museum	Omnivorous	38	90	64	Myers et al., 2022
C:\Users\clark\Dropbox\2021 Longipteryx\Longip Analyses\GMM\All Tooth Photos\Heloderma horridus (CM 112344)	Heloderma suspectum	Sauria	CM 112344	Carnivorous	1400	4000	2700	Myers et al., 2022
C:\Users\clark\Dropbox\2021 Longipteryx\Longip Analyses\GMM\All Tooth Photos\Heloderma sp. (CM 33967)	Heloderma horridum	Sauria	CM 33967	Carnivorous	1400	4000	2700	Myers et al., 2022
C:\Users\clark\Dropbox\2021 Longipteryx\Longip Analyses\GMM\All Tooth Photos\Heloderma suspectum (CM 112039)	Heloderma suspectum	Sauria	CM 112039	Carnivorous	1400	4000	2700	Myers et al., 2022
C:\Users\clark\Dropbox\2021 Longipteryx\Longip Analyses\GMM\All Tooth Photos\Hipposideros armiger (CM 88060)	Hipposideros armiger	Yinpterochiroptera	CM 88060	Insectivorous	40	18	29	Myers et al., 2022
C:\Users\clark\Dropbox\2021 Longipteryx\Longip Analyses\GMM\All Tooth Photos\Hipposideros camerunensis (CM 58331)	Hipposideros camerunensis	Yinpterochiroptera	CM 58331	Insectivorous	40	18	29	Myers et al., 2022
C:\Users\clark\Dropbox\2021 Longipteryx\Longip Analyses\GMM\All Tooth Photos\Hipposideros commersoni (CM 58369)	Hipposideros commersoni	Yinpterochiroptera	CM 58369	Insectivorous	40	18	29	Myers et al., 2022
C:\Users\clark\Dropbox\2021 Longipteryx\Longip Analyses\GMM\All Tooth Photos\Hipposideros cyclops (CM 6132)	Hipposideros cyclops	Yinpterochiroptera	CM 6132	Insectivorous	40	18	29	Myers et al., 2022
C:\Users\clark\Dropbox\2021 Longipteryx\Longip Analyses\GMM\All Tooth Photos\Hipposideros diadema (CM 88074)	Hipposideros diadema	Yinpterochiroptera	CM 88074	Insectivorous	34	50	42	Myers et al., 2022
C:\Users\clark\Dropbox\2021 Longipteryx\Longip Analyses\GMM\All Tooth Photos\Hipposideros lankadiva (CM 81776)	Hipposideros lankadiva	Yinpterochiroptera	CM 81776	Insectivorous	8	10	9	Myers et al., 2022
C:\Users\clark\Dropbox\2021 Longipteryx\Longip Analyses\GMM\All Tooth Photos\Hipposideros lavratus (CM 88105)	Hipposideros larvatus	Yinpterochiroptera	CM 88105	Insectivorous	8	10	9	Myers et al., 2022
C:\Users\clark\Dropbox\2021 Longipteryx\Longip Analyses\GMM\All Tooth Photos\Hipposideros lekaguli (CM 88108)	Hipposideros lekaguli	Yinpterochiroptera	CM 88108	Insectivorous	8	10	9	Myers et al., 2022
C:\Users\clark\Dropbox\2021 Longipteryx\Longip Analyses\GMM\All Tooth Photos\Hipposideros pratti (CM 92148)	Hipposideros pratti	Yinpterochiroptera	CM 92148	Insectivorous	8	10	9	Myers et al., 2022
C:\Users\clark\Dropbox\2021 Longipteryx\Longip Analyses\GMM\All Tooth Photos\Hylopetes phayrei	Hylopetes phayrei	Rodentia	Carnegie Museum	Omnivorous	113	180	146.5	Myers et al., 2022
C:\Users\clark\Dropbox\2021 Longipteryx\Longip Analyses\GMM\All Tooth Photos\Iguana iguana (CM 114410)	Iguana iguana	Sauria	CM 114410	Frugi/Herbivorous	4000	8000	6000	Myers et al., 2022
C:\Users\clark\Dropbox\2021 Longipteryx\Longip Analyses\GMM\All Tooth Photos\Indet. Ceratosaurid (Soto and Perea 2010).png	Indet. Ceratosaurid	Theropoda	Soto and Perea 2008	Carnivorous	na	na	na	na
C:\Users\clark\Dropbox\2021 Longipteryx\Longip Analyses\GMM\All Tooth Photos\Inia geoffrensis (CM 60934)	Inia geoffrensis	Artiodactyla	CM 60934	Piscivorous	98500	185000	141750	Myers et al., 2022
C:\Users\clark\Dropbox\2021 Longipteryx\Longip Analyses\GMM\All Tooth Photos\Lavia frons (CM 113587)	Lavia frons	Yangochiroptera	CM 113587	Insectivorous	28	36	32	Myers et al., 2022
C:\Users\clark\Dropbox\2021 Longipteryx\Longip Analyses\GMM\All Tooth Photos\Leptailurus serval (CM 20919)	Leptailurus serval	Carnivora	CM 20919	Carnivorous	9000	18000	13500	Myers et al., 2022
C:\Users\clark\Dropbox\2021 Longipteryx\Longip Analyses\GMM\All Tooth Photos\Lynx canadensis (CM 13312)	Lynx canadensis	Carnivora	CM 13312	Carnivorous	4500	17300	10900	Myers et al., 2022
C:\Users\clark\Dropbox\2021 Longipteryx\Longip Analyses\GMM\All Tooth Photos\Martes americana (CM 63490)	Martes americana	Carnivora	CM 63490	Carnivorous	280	1300	790	Myers et al., 2022
C:\Users\clark\Dropbox\2021 Longipteryx\Longip Analyses\GMM\All Tooth Photos\Martes pennanti (CM 3205)	Martes pennanti	Carnivora	CM 3205	Carnivorous	2000	5000	3500	Myers et al., 2022
C:\Users\clark\Dropbox\2021 Longipteryx\Longip Analyses\GMM\All Tooth Photos\Megaderma lyra (CM 88004)	Megaderma lyra	Yangochiroptera	CM 88004	Insectivorous	40	60	50	Myers et al., 2022
C:\Users\clark\Dropbox\2021 Longipteryx\Longip Analyses\GMM\All Tooth Photos\Meles meles (CM 1729)	Meles meles	Carnivora	CM 1729	Carnivorous	6600	16700	11650	Myers et al., 2022
C:\Users\clark\Dropbox\2021 Longipteryx\Longip Analyses\GMM\All Tooth Photos\Mephitis mephitis (CM 67066)	Mephitis mephitis	Carnivora	CM 67066	Carnivorous	700	6300	3500	Myers et al., 2022
C:\Users\clark\Dropbox\2021 Longipteryx\Longip Analyses\GMM\All Tooth Photos\Mimon cozumelae (CM 90109)	Mimon cozumelae	Yangochiroptera	CM 90109	Carnivorous	23	23	23	Avila-Palma et al., 2019
C:\Users\clark\Dropbox\2021 Longipteryx\Longip Analyses\GMM\All Tooth Photos\Neovision vison (CM 1415)	Neovison vison	Carnivora	CM 1415	Carnivorous	700	1600	1150	Myers et al., 2022
C:\Users\clark\Dropbox\2021 Longipteryx\Longip Analyses\GMM\All Tooth Photos\Noctilio leporinus (CM 80050)	Noctilio leporinus	Yangochiroptera	CM 80050	Piscivorous	60	78	69	Myers et al., 2022
C:\Users\clark\Dropbox\2021 Longipteryx\Longip Analyses\GMM\All Tooth Photos\Nycteris grandis (CM 90791)	Nycteris grandis	Yangochiroptera	CM 97091	Carnivorous	23	36	29.5	Myers et al., 2022
C:\Users\clark\Dropbox\2021 Longipteryx\Longip Analyses\GMM\All Tooth Photos\Paleosuchus palpebrosus (CM 113091)	Paleosuchus palpebrosus	Crocodilia	CM 113091	Carnivorous	6000	7000	6500	Myers et al., 2022
C:\Users\clark\Dropbox\2021 Longipteryx\Longip Analyses\GMM\All Tooth Photos\Petauroides volans	Petauroides volans	Rodentia	Carnegie Museum	Omnivorous	1000	1500	1250	Myers et al., 2022
C:\Users\clark\Dropbox\2021 Longipteryx\Longip Analyses\GMM\All Tooth Photos\Phoca fasciata (CM 39893)	Histriophoca fasciata	Carnivora	CM 39893	Piscivorous	6000	90000	48000	Myers et al., 2022
C:\Users\clark\Dropbox\2021 Longipteryx\Longip Analyses\GMM\All Tooth Photos\Phoca vitulina (CM 57628)	Phoca vitulina	Carnivora	CM 57628	Piscivorous	80000	170000	125000	Myers et al., 2022
C:\Users\clark\Dropbox\2021 Longipteryx\Longip Analyses\GMM\All Tooth Photos\Phyllostomus hastatus (CM 2755)	Phyllostomus hastatus	Yangochiroptera	CM 2755	Omnivorous	85	120.4	102.7	Myers et al., 2022
C:\Users\clark\Dropbox\2021 Longipteryx\Longip Analyses\GMM\All Tooth Photos\Potos flavus (CM 3128)	Potos flavus	Carnivora	CM 3128	Carnivorous	2000	4600	3300	Myers et al., 2022
C:\Users\clark\Dropbox\2021 Longipteryx\Longip Analyses\GMM\All Tooth Photos\Procyon lotor	Procyon lotor	Carnivora	Carnegie Museum	Carnivorous	1800	10400	6100	Myers et al., 2022
C:\Users\clark\Dropbox\2021 Longipteryx\Longip Analyses\GMM\All Tooth Photos\Proteles cristatus (CM 85598)	Proteles cristata	Carnivora	CM 85598	Carnivorous	8000	14000	11000	Myers et al., 2022
C:\Users\clark\Dropbox\2021 Longipteryx\Longip Analyses\GMM\All Tooth Photos\Ptaurista huinaus	Petaurista petaurista	Rodentia	CM 2755	Omnivorous	1750	1750	1750	Myers et al., 2022
C:\Users\clark\Dropbox\2021 Longipteryx\Longip Analyses\GMM\All Tooth Photos\Pteromys volans	Pteromys volans	Rodentia	Carnegie Museum	Omnivorous	130	130	130	Myers et al., 2022
C:\Users\clark\Dropbox\2021 Longipteryx\Longip Analyses\GMM\All Tooth Photos\Pteropus conspicillatus (CM 111914)	Pteropus conspicillatus	Yinpterochiroptera	CM 111914	Frugi/Herbivorous	510	1000	755	Myers et al., 2022
C:\Users\clark\Dropbox\2021 Longipteryx\Longip Analyses\GMM\All Tooth Photos\Pteropus giganteus (CM 92205)	Pteropus giganteus	Yinpterochiroptera	CM 92205	Frugi/Herbivorous	600	1600	1100	Myers et al., 2022
C:\Users\clark\Dropbox\2021 Longipteryx\Longip Analyses\GMM\All Tooth Photos\Pteropus lylei (CM 87972)	Pteropus lylei	Yinpterochiroptera	CM 87972	Frugi/Herbivorous	600	1100	850	Myers et al., 2022
C:\Users\clark\Dropbox\2021 Longipteryx\Longip Analyses\GMM\All Tooth Photos\Pteropus poliocephalus (CM 50903)	Pteropus poliocephalus	Yinpterochiroptera	CM 50903	Frugi/Herbivorous	600	1000	800	Myers et al., 2022
C:\Users\clark\Dropbox\2021 Longipteryx\Longip Analyses\GMM\All Tooth Photos\Pusa hispida (CM 23126)	Pusa hispida	Carnivora	CM 23126	Piscivorous	32000	124000	78000	Myers et al., 2022
C:\Users\clark\Dropbox\2021 Longipteryx\Longip Analyses\GMM\All Tooth Photos\Rhinopoma hardwickei (CM 78807)	Rhinopoma hardwickii	Yinpterochiroptera	CM 78807	Insectivorous	10	12	11	Myers et al., 2022
C:\Users\clark\Dropbox\2021 Longipteryx\Longip Analyses\GMM\All Tooth Photos\Rousettus aegyptiacus (CM 78800)	Rousettus aegyptiacus	Yinpterochiroptera	CM 78800	Frugi/Herbivorous	80	170	125	Myers et al., 2022
C:\Users\clark\Dropbox\2021 Longipteryx\Longip Analyses\GMM\All Tooth Photos\Rousettus amplexicaudatus (CM 87974)	Rousettus amplexicaudatus	Yinpterochiroptera	CM 87974	Frugi/Herbivorous	108	108	108	Myers et al., 2022
C:\Users\clark\Dropbox\2021 Longipteryx\Longip Analyses\GMM\All Tooth Photos\Rousettus leschenaulti (CM 92209)	Rousettus leschenaultii	Yinpterochiroptera	CM 92209	Frugi/Herbivorous	108	108	108	Myers et al., 2022
C:\Users\clark\Dropbox\2021 Longipteryx\Longip Analyses\GMM\All Tooth Photos\Sphenodon punctatus (CM 37313)	Sphenodon punctatus	Rhynococphalia	CM 37313	Insectivorous	400	1000	700	Myers et al., 2022
C:\Users\clark\Dropbox\2021 Longipteryx\Longip Analyses\GMM\All Tooth Photos\Sulcavis geeorum - Boha (2013).png	Sulcavis geeorum	Enantiornithine	O'Connor et al., 2013	Insectivorous	na	na	na	na
C:\Users\clark\Dropbox\2021 Longipteryx\Longip Analyses\GMM\All Tooth Photos\Suncus murinus (CM 45467)	Suncus murinus	Eulipotyphla	CM 45467	Insectivorous	23	147.3	85.15	Myers et al., 2022
C:\Users\clark\Dropbox\2021 Longipteryx\Longip Analyses\GMM\All Tooth Photos\T. Rex_BHI 3033 (Smith 2010).png	Tyrannosaurus rex	Theropoda	Smith, 2010	Carnivorous	na	na	na	na
C:\Users\clark\Dropbox\2021 Longipteryx\Longip Analyses\GMM\All Tooth Photos\Taphozous mauritianus (CM 45485)	Taphozous mauritianus	Yangochiroptera	CM 45485	Insectivorous	20	36	28	Myers et al., 2022
C:\Users\clark\Dropbox\2021 Longipteryx\Longip Analyses\GMM\All Tooth Photos\Taphozous peli (CM 58266)	Saccolaimus peli	Yangochiroptera	CM 58266	Insectivorous	114	114	114	Myers et al., 2022
C:\Users\clark\Dropbox\2021 Longipteryx\Longip Analyses\GMM\All Tooth Photos\Tupaia glis (CM 87907)	Tupaia glis	Scandentia	CM 87907	Omnivorous	142	142	142	Myers et al., 2022
C:\Users\clark\Dropbox\2021 Longipteryx\Longip Analyses\GMM\All Tooth Photos\Tupinambis teguixin (CM 145027)	Tupinambis teguixin	Sauria	CM 145027	Omnivorous	3500	4000	3750	Myers et al., 2022
C:\Users\clark\Dropbox\2021 Longipteryx\Longip Analyses\GMM\All Tooth Photos\Vampyrum spectrum (CM 119150)	Vampyrum spectrum	Yangochiroptera	CM 119150	Carnivorous	170	180	175	Myers et al., 2022
C:\Users\clark\Dropbox\2021 Longipteryx\Longip Analyses\GMM\All Tooth Photos\Varanus cumingi (CM 145058)	Varanus cumingi	Sauria	CM 145058	Carnivorous	70000	70000	70000	Myers et al., 2022
C:\Users\clark\Dropbox\2021 Longipteryx\Longip Analyses\GMM\All Tooth Photos\Varanus exanthematicus (CM 91366)	Varanus exanthematicus	Sauria	CM 91366	Carnivorous	70000	70000	70000	Myers et al., 2022
C:\Users\clark\Dropbox\2021 Longipteryx\Longip Analyses\GMM\All Tooth Photos\Varanus indicus (CM 140247)	Varanus indicus	Sauria	CM 140247	Carnivorous	300	300	300	Myers et al., 2022
C:\Users\clark\Dropbox\2021 Longipteryx\Longip Analyses\GMM\All Tooth Photos\Varanus niloticus (CM 125919)	Varanus niloticus	Sauria	CM 125919	Carnivorous	12000	12000	12000	GISD, 2022
C:\Users\clark\Dropbox\2021 Longipteryx\Longip Analyses\GMM\All Tooth Photos\Varanus salvator (CM 34106)	Varanus salvator	Sauria	CM 34106	Carnivorous	20000	20000	20000	Myers et al., 2022
C:\Users\clark\Dropbox\2021 Longipteryx\Longip Analyses\GMM\All Tooth Photos\Varanus sp. (CM 118507)	Varanus sp.	Sauria	CM 118507	Carnivorous	na	na	na	na
C:\Users\clark\Dropbox\2021 Longipteryx\Longip Analyses\GMM\All Tooth Photos\Varanus sp. (CM 145049)	Varanus sp.	Sauria	CM 145049	Carnivorous	na	na	na	na
C:\Users\clark\Dropbox\2021 Longipteryx\Longip Analyses\GMM\All Tooth Photos\Varanus sp. (CM 4417)	Varanus niloticus	Sauria	CM 4417	Carnivorous	12000	12000	12000	GISD, 2022
C:\Users\clark\Dropbox\2021 Longipteryx\Longip Analyses\GMM\All Tooth Photos\Vulpus vulpus (CM 60661)	Vulpes vulpes	Carnivora	CM 60661	Carnivorous	3000	14000	8500	Myers et al., 2022
C:\Users\clark\Dropbox\2021 Longipteryx\Longip Analyses\GMM\All Tooth Photos\Vectorized Teeth\Allosaurus fragilis.png	Allosaurus fragilis	Theropoda	Chure and Lowen, 2020	Carnivorous	na	na	na	na
C:\Users\clark\Dropbox\2021 Longipteryx\Longip Analyses\GMM\All Tooth Photos\Vectorized Teeth\Anguis fragilis (CM 28644)-vector.png	Anguis fragilis	Sauria	CM 28644	Insectivorous	20	100	60	Myers et al., 2022
C:\Users\clark\Dropbox\2021 Longipteryx\Longip Analyses\GMM\All Tooth Photos\Vectorized Teeth\Anolis carolinensis (CM 37267) vector.png	Anolis carolinensis	Sauria	CM37267	Insectivorous	2	6	4	Myers et al., 2022
C:\Users\clark\Dropbox\2021 Longipteryx\Longip Analyses\GMM\All Tooth Photos\Vectorized Teeth\Archeaopteryx(Ranhut et al 2018) vector.png	Archeaopteryx	Theropoda	Rauhut et al. 2018	Insectivorous	na	na	na	na
C:\Users\clark\Dropbox\2021 Longipteryx\Longip Analyses\GMM\All Tooth Photos\Vectorized Teeth\Basiliscus vittatus (CM 144842) vector.png	Basiliscus vittatus	Sauria	CM 144842	Insectivorous	200	600	400	Myers et al., 2022
C:\Users\clark\Dropbox\2021 Longipteryx\Longip Analyses\GMM\All Tooth Photos\Vectorized Teeth\Callisaurus draconoides (CM 37482) vector.png	Callisaurus draconoides	Sauria	CM 37482	Omnivorous	9	18	13.5	Myers et al., 2022
C:\Users\clark\Dropbox\2021 Longipteryx\Longip Analyses\GMM\All Tooth Photos\Vectorized Teeth\Cormura brevirostris (CM 63519) vector.png	Cormura brevirostris	Yangochiroptera	CM 63519	Insectivorous	7	11	9	Myers et al., 2022
C:\Users\clark\Dropbox\2021 Longipteryx\Longip Analyses\GMM\All Tooth Photos\Vectorized Teeth\Diclidurus albus (CM 5300) vector.png	Diclidurus albus	Yangochiroptera	CM 5300	Insectivorous	17	24	20.5	Myers et al., 2022
C:\Users\clark\Dropbox\2021 Longipteryx\Longip Analyses\GMM\All Tooth Photos\Vectorized Teeth\Draco spilopterus (CM 65115) vector.png	Draco spilonotus	Sauria	CM 65115	Insectivorous	2	2	2	Myers et al., 2022
C:\Users\clark\Dropbox\2021 Longipteryx\Longip Analyses\GMM\All Tooth Photos\Vectorized Teeth\Eumeces laticeps (CM 125922) vector.png	Plestiodon laticeps	Sauria	CM 125922	Omnivorous	14	40	27	Myers et al., 2022, mass from P. obsoletus
C:\Users\clark\Dropbox\2021 Longipteryx\Longip Analyses\GMM\All Tooth Photos\Vectorized Teeth\Gambelia wislizenii (CM 144948) vector.png	Gambelia wislizenii	Sauria	CM 144948	Omnivorous	41	41	41	Myers et al., 2022
C:\Users\clark\Dropbox\2021 Longipteryx\Longip Analyses\GMM\All Tooth Photos\Vectorized Teeth\Gekko gecko (CM 114402) vector.png	Gekko gecko	Sauria	CM 114402	Insectivorous	141	396	268.5	Myers et al., 2022
C:\Users\clark\Dropbox\2021 Longipteryx\Longip Analyses\GMM\All Tooth Photos\Vectorized Teeth\Lacerta viridis (CM 38492) vector.png	Lacerta viridis	Sauria	CM 38492	Omnivorous	16	16	16	Myers et al., 2022
C:\Users\clark\Dropbox\2021 Longipteryx\Longip Analyses\GMM\All Tooth Photos\Vectorized Teeth\Longirostravis hani vector.png	Longirostravis hani	Enantiornithine	Hou et al., 2004	Unknown	na	na	na	na
C:\Users\clark\Dropbox\2021 Longipteryx\Longip Analyses\GMM\All Tooth Photos\Vectorized Teeth\Lyriocephalus scutaus (CM 67690) vector.png	Lyriocephalus scutatus	Sauria	CM 67690	Insectivorous	na	na	128.1	Myers et al., 2022
C:\Users\clark\Dropbox\2021 Longipteryx\Longip Analyses\GMM\All Tooth Photos\Vectorized Teeth\Microraptor gui vector.png	Microraptor gui	Theropoda	Toyohashi MNH	Carnivorous	na	na	na	na
C:\Users\clark\Dropbox\2021 Longipteryx\Longip Analyses\GMM\All Tooth Photos\Vectorized Teeth\Rhinolophus hipposideros (CM 45292) vector.png	Rhinolophus hipposideros	Yinpterochiroptera	CM 45292	Insectivorous	5	9	7	Myers et al., 2022
C:\Users\clark\Dropbox\2021 Longipteryx\Longip Analyses\GMM\All Tooth Photos\Vectorized Teeth\Saccopteryx bilineata (CM 110594) vector.png	Saccopteryx bilineata	Yangochiroptera	CM 110594	Insectivorous	8.5	9.3	8.9	Myers et al., 2022
C:\Users\clark\Dropbox\2021 Longipteryx\Longip Analyses\GMM\All Tooth Photos\Vectorized Teeth\Smaug giganteus (CM 144926) vector.png	Smaug giganteus	Sauria	CM 144926	Insectivorous	50	100	75	Myers et al., 2022
C:\Users\clark\Dropbox\2021 Longipteryx\Longip Analyses\GMM\All Tooth Photos\Vectorized Teeth\Trioceros melleri (CM 144905) vector.png	Trioceros melleri	Sauria	CM 144905	Insectivorous	600	600	600	Myers et al., 2022
C:\Users\clark\Dropbox\2021 Longipteryx\Longip Analyses\GMM\All Tooth Photos\Vectorized Teeth\Velociraptor mongolensis vector.png	Velociraptor mongolensis	Theropoda	Norell et al., 2006	Carnivorous	na	na	na	na
C:\Users\clark\Dropbox\2021 Longipteryx\Longip Analyses\GMM\All Tooth Photos\Vectorized Teeth\Xantusia riversiana (CM 56459) vector.png	Xantusia riversiana	Sauria	CM 56459	Omnivorous	10	25	17.5	Myers et al., 2022
C:\Users\clark\Dropbox\2021 Longipteryx\Longip Analyses\GMM\All Tooth Photos\Just Tadaria brasil\Tadarida brasiliensis (CM 42991).png	Tadarida brasiliensis	Yangochiroptera	CM 42991	Insectivorous	7	12	9.5	Myers et al., 2022
