# Supplementary material for: Reconstructing the dietary habits and trophic positions of the Longipterygidae (Aves: Enantiornithes) using neontological and comparative morphological methods
Source: PeerJ. 2023 Mar 27;11:e15139. doi: 10.7717/peerj.15139 (PMC10062354; doi:10.7717/peerj.15139)
Supplement: Supplemental Information 7 [file peerj-11-15139-s007.xlsx]

## Sheet: Sheet1
Landmark	Description	Semi-Landmarks	Tooth Curvature
1	Distal junction of tooth and cranium	1-8	Distal margin
8	Apical-most point of tooth	8-15	Mesial margin
15	Mesial junction of tooth and cranium
