# Supplementary material for: Reconstructing the dietary habits and trophic positions of the Longipterygidae (Aves: Enantiornithes) using neontological and comparative morphological methods
Source: PeerJ. 2023 Mar 27;11:e15139. doi: 10.7717/peerj.15139 (PMC10062354; doi:10.7717/peerj.15139)
Supplement: Supplemental Information 8 [file peerj-11-15139-s008.xlsx]

## Sheet: Table S4 Birds
Name_in_data	Specimen_Catalog	Species_name	Family	Skull_length_mm	Log_skull_length	Rostral_length_mm	pgls_log_results	Skull/Rostrum_ratio	Primary_diet	Body_mass_min_g	Body_mass_max_g	Body_mass_mean_g	Body_mass_source	Additional
Acanthisitta_chloris	YPM 125219	Acanthisitta chloris	Acanthisittidae	26.4321	1.42213	12.5456	0.069183	0.474634	Insectivory	6	7	6.5	Billerman et al., 2022	www.morphosource.org/concern/media/000109874
Acanthiza_pusilla	NHMUK S/1982.149.1	Acanthiza pusilla	Acanthizidae	25.0324	1.3985	10.8772	0.0365503	0.434523	Insectivory	7	7	7	Billerman et al., 2022	www.morphosource.org/concern/media/000109025
Acanthorhynchus_tenuirostris	NHMUK S/1994.7.1	Acanthorhynchus tenuirostris	Meliphagidae	38.1433	1.58142	23.1368	0.137194	0.606576	Omnivory	4	24	14	Billerman et al., 2022	www.morphosource.org/concern/media/000108986
Accipiter_nisus	NHMUK S/2001.41.5	Accipiter nisus	Accipitridae	50.569	1.70388	18.5653	-0.110485	0.367128	Carnivory	105	350	227.5	Billerman et al., 2022	www.morphosource.org/concern/media/000108997
Aegotheles_cristatus	FMNH 491374	Aegotheles cristatus	Aegothelidae	38.7216	1.58795	14.0604	-0.0872278	0.363114	Insectivory	35	65	50	Billerman et al., 2022	www.morphosource.org/concern/media/000108084
Aethopyga boltoni	(FMNH Birds 357630)	Aethopyga boltoni	Nectariniidae	36	1.5563	24.1	0.185012	0.669444	Insectivory	6.1	8.7	7.4	Billerman et al., 2022
Aethopyga boltoni	(FMNH Birds 364232)	Aethopyga boltoni	Nectariniidae	35.3	1.54777	23.4	0.185012	0.66289	Insectivory	6.1	8.7	7.4	Billerman et al., 2022
Aethopyga siparaja	(FMNH Birds 345065)	Aethopyga siparaja	Nectariniidae	38	1.57978	24.6	0.158915	0.647368	Insectivory	4.8	9	6.9	Billerman et al., 2022
Aethopyga siparaja	(FMNH Birds 358592)	Aethopyga siparaja	Nectariniidae	36.2	1.55871	22.4	0.158915	0.618785	Insectivory	4.8	9	6.9	Billerman et al., 2022
Aglaiocercus kingii	(CM S-2633)	Aglaiocercus kingi	Trochilidae	33.67	1.52724	23.45	0.210308	0.696466	Nectivory	5	6	5.5	Billerman et al., 2022
Alcedo atthis	(CM S-12086)	Alcedo atthis	Alcedinidae	61.14	1.78633	41.99	0.118621	0.686784	Piscivory	23	46	34.5	Billerman et al., 2022
Alcedo_atthis	NHMUK 1895.2.6.9	Alcedo atthis	Alcedinidae	50.6338	1.70444	29.2567	0.118621	0.577809	Piscivory	20	45	32.5	Billerman et al., 2022	www.morphosource.org/concern/media/000108615
Amaurornis_phoenicurus	NHMUK 1852.7.22.1	Amaurornis phoenicurus	Rallidae	59.4347	1.77404	30.8149	0.0224547	0.518468	Omnivory	203	225	214	Billerman et al., 2022	www.morphosource.org/concern/media/000108976
Amazilia tzacatl	(CM S-8572)	Amazilia tzacatl	Trochilidae	35.02	1.54432	24.34	0.14046	0.695031	Nectivory	4.7	5.4	5.05	Billerman et al., 2022
Amazilia tzacatl	(CM S-8740)	Amazilia tzacatl	Trochilidae	43.22	1.63568	23.77	0.14046	0.549977	Nectivory	4.7	5.4	5.05	Billerman et al., 2022
Anas_discors	FMNH 290897	Anas discors	Anatidae	80.7374	1.90708	51.5501	0.0807196	0.63849	Omnivory	401	513	457	Billerman et al., 2022	www.morphosource.org/concern/media/000108105
Andigena laminirostris	(CM S-2882)	Andigena laminirostris	Ramphastidae	137.23	2.13745	103.66	0.0980231	0.755374	Omnivory	275	355	315	Billerman et al., 2022
Anhinga_anhinga	FMNH 376078	Anhinga anhinga	Anhingidae	106.066	2.02558	60.1601	0.000643012	0.567194	Piscivory	1325	1350	1337.5	Billerman et al., 2022	www.morphosource.org/concern/media/000125551
Anser_fabalis	FMNH 484738	Anser fabalis	Anatidae	102.899	2.01241	59.4477	0.0118174	0.577727	Herbivory	2220	4060	3140	Billerman et al., 2022	www.morphosource.org/concern/media/000108132
Anseranas_semipalmata	UMZC 338.H	Anseranas semipalmata	Anseranatidae	115.705	2.06335	69.7656	0.0180658	0.60296	Herbivory	1838	3195	2516.5	Billerman et al., 2022	www.morphosource.org/concern/media/000125835
Anthracothorax prevostii	(CM S-10071)	Anthracothorax prevostii	Trochilidae	43.7	1.64048	32.31	0.207132	0.739359	Nectivory	6	7.5	6.75	Billerman et al., 2022
Anthracothorax prevostii	(CM S-10285)	Anthracothorax prevostii	Trochilidae	43.12	1.63468	31.52	0.207132	0.730983	Nectivory	6	7.5	6.75	Billerman et al., 2022
Anthreptes collaris	(FMNH Birds 313225)	Anthreptes collaris	Nectariniidae	26.6	1.42488	13.8	0.107157	0.518797	Insectivory	5.3	11	8.15	Billerman et al., 2022
Anthrepte longuemarei	(CM S-9819)	Anthreptes longuemarei	Nectariniidae	31.06	1.4922	16.76	0.107954	0.539601	Insectivory	9.8	14	11.9	Billerman et al., 2022
Anthreptes malacensis	(FMNH Birds 358540)	Anthreptes malacensis	Nectariniidae	39.2	1.59329	23.6	0.131065	0.602041	Insectivory	7.4	13.5	10.45	Billerman et al., 2022
Apaloderma_narino	UMMZ 210444	Apaloderma narina	Trogonidae	39.1405	1.59263	18.4596	0.0251948	0.471624	Insectivory	51	95	73	Billerman et al., 2022	www.morphosource.org/concern/media/000125660
Arachnothera chrysogenys	(CM S-11236)	Arachnothera chrysogenys	Nectariniidae	79.77	1.90184	59.65	0.150602	0.747775	Insectivory	22	23.5	22.75	Billerman et al., 2022
Arachnothera flavigaster	(CM S-12380)	Arachnothera flavigaster	Nectariniidae	70.26	1.84671	53.04	0.168057	0.75491	Insectivory	38.4	49	43.7	Billerman et al., 2022
Arachnothera magna	(CM S-8113)	Arachnothera magna	Nectariniidae	71.16	1.85224	50.55	0.140311	0.710371	Insectivory	23.9	34.5	29.2	Billerman et al., 2022
Aramus_guarauna	FMNH 313992	Aramus guarauna	Aramidae	166.653	2.22181	125.033	0.0746736	0.75026	Invertivory	1240	1240	1240	Billerman et al., 2022	www.morphosource.org/concern/media/000108146
Archilochus colubris	(CM S-424 )	Archilochus colubris	Trochilidae	29.49	1.46967	20.48	0.228885	0.694473	Nectivory	15	17	16	Billerman et al., 2022
Archilochus colubris	(CMC B40452 )	Archilochus colubris	Trochilidae	29.15	1.46464	21.12	0.228885	0.724528	Nectivory	15	17	16	Billerman et al., 2022
Archilochus_colubris	NMHUK 1851.12.23.15	Archilochus colubris	Trochilidae	31.8135	1.50261	22.4192	0.228885	0.704707	Nectivory	2.3	4.1	3.2	Billerman et al., 2022	www.morphosource.org/concern/media/000125870
Ardea herodias	(CM S-13735)	Ardea herodias	Ardeidae	189.5	2.27761	132.59	0.0356222	0.699683	Piscivory	2110	2480	2295	Billerman et al., 2022
Ardea herodias	(CMC B42152)	Ardea herodias	Ardeidae	218.33	2.33911	161.06	0.0356222	0.737691	Piscivory	2110	2480	2295	Billerman et al., 2022
Ardeotis_kori	NHMUK 1859.10.26.5	Ardeotis kori	Otididae	179.73	2.25462	101.308	-0.0574466	0.563669	Omnivory	10900	19000	14950	Billerman et al., 2022	www.morphosource.org/concern/media/000108641
Arenaria_interpres	NHMUK S/1983.5.1	Arenaria interpres	Scolopacidae	47.5011	1.6767	25.6099	0.0629731	0.539143	Insectivory	108	122	115	Billerman et al., 2022	www.morphosource.org/concern/media/000108655
Atelornis_pittoides	FMNH 348972	Atelornis pittoides	Brachypteraciidae	58.3657	1.76616	30.983	0.0346044	0.530842	Insectivory	83	108	95.5	Billerman et al., 2022	www.morphosource.org/concern/media/000108161
Aulacorhynchus haematopygus	(CM S-10362)	Aulacorhynchus haematopygus	Ramphastidae	94.31	1.97456	71.15	0.136865	0.754427	Omnivory	200	232	216	Billerman et al., 2022
Automolus ochrolaemus	(CM S-8766)	Automolus ochrolaemus	Furnariidae	49.98	1.6988	28.31	0.0730342	0.566427	Insectivory	30	46	38	Billerman et al., 2022
Automolus ochrolaemus	(CM S-9068)	Automolus ochrolaemus	Furnariidae	48.35	1.6844	26.4	0.0730342	0.546019	Insectivory	30	46	38	Billerman et al., 2022
Aythya_ferina	FMNH 330305	Aythya ferina	Anatidae	97.1257	1.98733	59.5787	0.0439156	0.613419	Herbivory	467	1240	853.5	Billerman et al., 2022	www.morphosource.org/concern/media/000108175
Balaeniceps_rex	NHMUK S/2006.31.20	Balaeniceps rex	Balaenicipitidae	255.711	2.40775	184.88	0.0136415	0.723002	Piscivory	4360	5900	5130	Billerman et al., 2022	www.morphosource.org/concern/media/000108667
Balearica_pavonina	FMNH 313704	Balearica pavonina	Gruidae	128.849	2.11008	77.1789	0.00389564	0.598987	Insectivory	3000	4000	3500	Billerman et al., 2022	www.morphosource.org/concern/media/000108189
Barnardius_zonarius	NHMUK 1862.1.18.1	Barnardius zonarius	Psittaculidae	40.0863	1.603	18.6926	0.0177663	0.46631	Herbivory	121	200	160.5	Billerman et al., 2022	www.morphosource.org/concern/media/000108676
Bleda_syndactylus	NHMUK S/1969.1.70	Bleda syndactylus	Pycnonotidae	42.6307	1.62972	20.9009	0.0330714	0.490278	Insectivory	35	57	46	Billerman et al., 2022	www.morphosource.org/concern/media/000108710
Bombycilla_garrulus	FMNH 321049	Bombycilla garrulus	Bombycillidae	38.9054	1.59001	17.376	0.0021701	0.446621	Omnivory	45	82	63.5	Billerman et al., 2022	www.morphosource.org/concern/media/000108203
Bonasa_umbellus	FMNH 392245	Bonasa umbellus	Phasianidae	47.5788	1.67741	22.2496	0.00100491	0.467636	Herbivory	482	654	568	Billerman et al., 2022	www.morphosource.org/concern/media/000108214
Brachygalba lugbris	(FMNH Birds 330287)	Brachygalba lugubris	Galbulidae	61.1	1.78604	45.5	0.176801	0.744681	Insectivory	16	23	19.5	Billerman et al., 2022
Bubulcus ibis	(CM S-2159)	Bubulcus ibis	Ardeidae	97.17	1.98753	60.78	0.0485706	0.625502	Carnivory	371	383	377	Billerman et al., 2022
Bubulcus ibis	(CM S-2156)	Bubulcus ibis	Ardeidae	98.04	1.9914	60.4	0.0485706	0.616075	Carnivory	371	383	377	Billerman et al., 2022
Bucco_capensis	UMMZ 133664	Bucco capensis	Bucconidae	53.6365	1.72946	28.1487	0.0385104	0.524805	Carnivory	46	62	54	Billerman et al., 2022	www.morphosource.org/concern/media/000125586
Bucorvus_abyssinicus	FMNH 105653	Bucorvus abyssinicus	Bucorvidae	217.042	2.33654	153.454	0.0211539	0.707024	Carnivory	4000	4000	4000	Billerman et al., 2022	www.morphosource.org/concern/media/000108228
Burhinus_senegalensis	UMMZ 227466	Burhinus senegalensis	Burhinidae	86.2335	1.93568	47.7621	0.012057	0.553869	Insectivory	306	362	334	Billerman et al., 2022	www.morphosource.org/concern/media/000110050
Buteo_rufofuscus	UMMZ 157210	Buteo rufofuscus	Accipitridae	85.5576	1.93226	34.6311	-0.123316	0.40477	Carnivory	865	1695	1280	Billerman et al., 2022	www.morphosource.org/concern/media/000092964
Butorides striata	(CM S-13620)	Butorides striata	Ardeidae	105.49	2.02321	71.32	0.0726848	0.676083	Carnivory	125	260	192.5	Billerman et al., 2022
Butorides striata	(CM S-13481)	Butorides striata	Ardeidae	106.51	2.02739	70.6	0.0726848	0.662849	Carnivory	125	260	192.5	Billerman et al., 2022
Butorides virescens	(CM S-1918)	Butorides virescens	Ardeidae	95.14	1.97836	60.08	0.0786765	0.63149	Carnivory	241	241	241	Billerman et al., 2022
Butorides virescens	(CM S-1987)	Butorides virescens	Ardeidae	92.19	1.96468	63.32	0.0786765	0.686842	Carnivory	241	241	241	Billerman et al., 2022
Calcarius_lapponicus	UMMZ 157689	Calcarius lapponicus	Calcariidae	29.3472	1.46757	10.9816	-0.0450629	0.374196	Herbivory	24	33	28.5	Billerman et al., 2022	www.morphosource.org/concern/media/000109530
Calypte costae	(CM S-11249)	Calypte costae	Trochilidae	30.15	1.47929	21.95	0.241151	0.728027	Nectivory	2.9	3.4	3.15	Billerman et al., 2022
Calyptomena_viridis	FMNH 470173	Calyptomena viridis	Calyptomenidae	42.0542	1.62381	18.9044	-0.00318671	0.449526	Omnivory	43	73	58	Billerman et al., 2022	www.morphosource.org/concern/media/000109708
Glyphorhynchus_spiurus	NHMUK A/1970.12.1	Calyptorhynchus banksii	Cacatuidae	27.1413	1.43363	11.4167	0.0139533	0.420639	Herbivory	570	870	720	Billerman et al., 2022	www.morphosource.org/concern/media/000092430
Campylopterus curvipennis	(CM S-10118)	Campylopterus curvipennis	Trochilidae	42.27	1.62603	30.79	0.204208	0.728413	Nectivory	4.3	7.4	5.85	Billerman et al., 2022
Campylopterus curvipennis	(CM S-8998)	Campylopterus curvipennis	Trochilidae	41.28	1.61574	29.66	0.204208	0.718508	Nectivory	4.3	7.4	5.85	Billerman et al., 2022
Capito_niger	OUMNH 23790	Capito niger	Capitonidae	45.4318	1.65736	22.1429	0.0238201	0.487387	Herbivory	47	77	62	Billerman et al., 2022	www.morphosource.org/concern/media/000125579
Caprimulgus_macrurus	YPM 114404	Caprimulgus macrurus	Caprimulgidae	43.9578	1.64304	24.3212	0.0823591	0.553286	Insectivory	54	79	66.5	Billerman et al., 2022	www.morphosource.org/concern/media/000125848
Caracara_cheriway	UMMZ 209261	Caracara cheriway	Falconidae	86.674	1.93789	41.5061	-0.0516622	0.478876	Carnivory	1117	1117	1117	Billerman et al., 2022	www.morphosource.org/concern/media/000125633
Cariama_cristata	UMMZ 233923	Cariama cristata	Cariamidae	113.934	2.05665	62.3139	-0.0226719	0.546929	Insectivory	1500	2225	1862.5	Billerman et al., 2022	www.morphosource.org/concern/media/000109544
Ardea_alba	NHMUK S/1952.1.100	Casmerodius albus	Ardeidae	182.611	2.26153	119.409	0.00537038	0.6539	Piscivory	812	1048	930	Billerman et al., 2022	www.morphosource.org/concern/media/000108630
Cathartes_burrovianus	UMZC 274.C	Cathartes burrovianus	Catharidae	87.9906	1.94444	47.9038	0.00246559	0.54442	Carnivory	820	1272	1046	Billerman et al., 2022	www.morphosource.org/concern/media/000109483
Catharus fuscescens	(CM S-2237)	Catharus fuscescens	Turdidae	37.18	1.57031	18.9	0.0631475	0.508338	Omnivory	25.5	42	33.75	Billerman et al., 2022
Catharus ustulatus	(CM S-881)	Catharus ustulatus	Turdidae	36.85	1.56644	18.3	0.0539449	0.496608	Omnivory	23	45.1	34.05	Billerman et al., 2022
Centropus_goliath	FMNH 106731	Centropus goliath	Cuculidae	77.2555	1.88793	39.5895	-0.0101548	0.512449	Carnivory	200	300	250	Billerman et al., 2022	www.morphosource.org/concern/media/000125536
Certhia_familiaris	FMNH 105065	Certhia familiaris	Certhiidae	28.2083	1.45038	13.7789	0.0748313	0.488469	Insectivory	7	10	8.5	Billerman et al., 2022	www.morphosource.org/concern/media/000109722
Ispidina picta	(CM S -10822)	Ceyx pictus	Alcedinidae	46.71	1.66941	30.98	0.164387	0.663241	Carnivory	9	16	12.5	Billerman et al., 2022
Ispidina picta	(CM S - 2641)	Ceyx pictus	Alcedinidae	49.27	1.69258	34.54	0.164387	0.701035	Carnivory	9	16	12.5	Billerman et al., 2022
Chaetura_pelagica	FMNH 368959	Chaetura pelagica	Apodidae	24.45	1.38828	9.25312	-0.0209811	0.37845	Insectivory	17	30	23.5	Billerman et al., 2022	www.morphosource.org/concern/media/000108257
Charadrius_vociferus	FMNH 384817	Charadrius vociferus	Charadriidae	47.0213	1.6723	25.1756	0.0610199	0.535408	Insectivory	70	120	95	Billerman et al., 2022	www.morphosource.org/concern/media/000109734
Chauna_chavaria	UMZC 409.A	Chauna chavaria	Anhimidae	89.4361	1.95151	45.7049	-0.0267296	0.511034	Herbivory	184	184	184	Billerman et al., 2022	www.morphosource.org/concern/media/000109495
Chelidoptera_tenebrosa	FMNH 289160	Chelidoptera tenebrosa	Bucconidae	39.4594	1.59615	19.7439	0.0500284	0.500359	Insectivory	30	42	36	Billerman et al., 2022	www.morphosource.org/concern/media/000108306
Chloroceryle amazona	(CM S-1036)	Chloroceryle amazona	Alcedinidae	97.99	1.99118	66.75	0.0877843	0.681192	Piscivory	98	140	119	Billerman et al., 2022
Chloroceryle amazona	(CM S-8951)	Chloroceryle amazona	Alcedinidae	107.93	2.03314	76.18	0.0877843	0.705828	Piscivory	98	140	119	Billerman et al., 2022
Choloroceryle_amazona	NHMUK S/1987.19.15	Chloroceryle amazona	Alcedinidae	93.7605	1.97202	61.8251	0.0877843	0.659395	Piscivory	98	140	119	Billerman et al., 2022	www.morphosource.org/concern/media/000108722
Chlorostilbon canivetii	(CM S-9010)	Chlorostilbon canivetii	Trochilidae	26.26	1.41929	17.43	0.215513	0.663747	Nectivory	2.1	2.8	2.45	Billerman et al., 2022
Chordeiles_minor	FMNH 441515	Chordeiles minor	Caprimulgidae	35.8408	1.55438	16.7898	0.0315155	0.468455	Insectivory	78	78	78	Billerman et al., 2022	www.morphosource.org/concern/media/000108372
Chunga_burmeisteri	UMMZ 201948	Chunga burmeisteri	Cariamidae	100.381	2.00165	54.2421	-0.0146186	0.540362	Omnivory	1200	1200	1200	Billerman et al., 2022	www.morphosource.org/concern/media/000109590
Ciconia_ciconia	FMNH 357420	Ciconia ciconia	Ciconiidae	241.643	2.38317	182.694	0.0389939	0.756048	Carnivory	2275	4400	3337.5	Billerman et al., 2022	www.morphosource.org/concern/media/000109744
Cinclus_cinclus	UMMZ 219885	Cinclus cinclus	Cinclidae	46.2828	1.66542	22.731	0.0251965	0.491133	Invertivory	46	76	61	Billerman et al., 2022	www.morphosource.org/concern/media/000109604
Cisticola_anonymus	NHMUK S/2002.14.2	Cisticola anonymus	Cisticolidae	31.1204	1.49304	14.1954	0.0347791	0.456143	Insectivory	11	19	15	Billerman et al., 2022	www.morphosource.org/concern/media/000110101
Cochlearius cochlearius	(CM S-15094)	Cochlearius cochlearius	Ardeidae	132.19	2.1212	84.9	0.0419443	0.642257	Piscivory	503	770	636.5	Billerman et al., 2022
Cochlearius cochlearius	(CM S-15099)	Cochlearius cochlearius	Ardeidae	120.68	2.08164	79.68	0.0419443	0.660259	Piscivory	503	770	636.5	Billerman et al., 2022
Coereba_flaveola	NHMUK 1850.8.15.159	Coereba flaveola	Thraupidae	26.6055	1.42497	11.823	0.0398939	0.444382	Insectivory	6.4	14.2	10.3	Billerman et al., 2022	www.morphosource.org/concern/media/000092040
Colibri coruscans	(CM S-1178)	Colibri coruscans	Trochilidae	44.87	1.65196	33.52	0.210601	0.747047	Nectivory	6	8.5	7.25	Billerman et al., 2022
Colinus_virginianus	UMMZ 156966	Colinus virginianus	Odontophoridae	37.3332	1.5721	13.0463	-0.100044	0.349456	Herbivory	178	178	178	Billerman et al., 2022	www.morphosource.org/concern/media/000092845
Colius_striatus	UMMZ 154462	Colius striatus	Coliidae	31.5183	1.49856	12.9403	-0.0122744	0.410565	Herbivory	36	80	58	Billerman et al., 2022	www.morphosource.org/concern/media/000092861
Colluricincla_harmonica	NHMUK 1890.11.3.3	Colluricincla harmonica	Pachycephalidae	51.9796	1.71583	25.7047	0.0159874	0.494515	Insectivory	58	74	66	Billerman et al., 2022	www.morphosource.org/concern/media/000092063
Columba_palumbus	OUMNH 24647	Columba palumbus	Columbidae	53.3312	1.72698	27.2074	0.0268179	0.51016	Herbivory	284	690	487	Billerman et al., 2022	www.morphosource.org/concern/media/000125176
Columbina_minutas	FMNH 376705	Columbina minuta	Columbidae	28.2352	1.45079	12.9623	0.0477843	0.459081	Herbivory	26	43	34.5	Billerman et al., 2022	www.morphosource.org/concern/media/000108586
Coracias_benghalensis	NHMUK 1891.7.20.132	Coracias benghalensis	Cracidae	96.1548	1.98297	55.5391	0.0188416	0.577601	Insectivory	166	176	171	Billerman et al., 2022	www.morphosource.org/concern/media/000092076
Coracina_tenuirostris	FMNH 368875	Coracina tenuirostris	Campephagidae	53.9611	1.73208	26.8197	0.014253	0.49702	Insectivory	50	76	63	Billerman et al., 2022	www.morphosource.org/concern/media/000093274
Corvus_brachyrhynchos	UMZC 344.D	Corvus brachyrhynchos	Corvidae	85.6424	1.93269	45.242	-0.00777527	0.528266	Omnivory	470	540	505	Billerman et al., 2022	www.morphosource.org/concern/media/000109469
Cranioleuca curtata	(FMNH Birds 315574)	Cranioleuca curtata	Furnariidae	32.2	1.50786	16	0.0683604	0.496894	Insectivory	14	21	17.5	Billerman et al., 2022
Cranioleuca demissa	(FMNH Birds 319023)	Cranioleuca demissa	Furnariidae	32	1.50515	16.9	0.0954873	0.528125	Insectivory	14	17	15.5	Billerman et al., 2022
Cranioleuca gutturata	(FMNH Birds 330399)	Cranioleuca gutturata	Furnariidae	33.3	1.52244	18.1	0.103803	0.543544	Insectivory	13	17	15	Billerman et al., 2022
Crypturellus_tataupa	UMZC 209.A	Crypturellus tataupa	Tinamidae	48.9436	1.6897	23.6973	0.0131299	0.484175	Omnivory	169	298	233.5	Billerman et al., 2022	www.morphosource.org/concern/media/000109458
Cuculus_fugax	UMMZ 158224	Cuculus fugax	Cuculidae	48.8113	1.68852	24.1026	0.0219545	0.493791	Insectivory	62	77	69.5	Billerman et al., 2022	www.morphosource.org/concern/media/000108774
Dacelo novaeguineae	(CM S-11146)	Dacelo novaeguineae	Alcedinidae	114.85	2.06013	76.04	0.055829	0.662081	Carnivory	190	465	327.5	Billerman et al., 2022
Dacelo novaeguineae	(CM S-11535)	Dacelo novaeguineae	Alcedinidae	109.72	2.04029	70.6	0.055829	0.643456	Carnivory	190	465	327.5	Billerman et al., 2022
Daptrius_ater	FMNH 429726	Daptrius ater	Falconidae	65.9168	1.819	29.5685	-0.0513047	0.448572	Omnivory	348	445	396.5	Billerman et al., 2022	www.morphosource.org/concern/media/000093297
Dendrocygna_bicolor	NHMUK S/2007.61.1	Dendrocygna bicolor	Anatidae	98.8424	1.99494	61.5196	0.0483885	0.6224	Herbivory	580	1030	805	Billerman et al., 2022	www.morphosource.org/concern/media/000092113
Deroptyus_accipitrinus	NHMUK S/1990.2.5	Deroptyus accipitrinus	Psittacidae	61.3712	1.78796	31.0505	0.00846983	0.505945	Herbivory	190	300	245	Billerman et al., 2022	www.morphosource.org/concern/media/000092126
Dicaeum_trigonostigma	NHMUK S/1986.36.10	Dicaeum trigonostigma	Dicaeidae	25.4363	1.40545	12.2198	0.0784682	0.480409	Herbivory	5	9	7	Billerman et al., 2022	www.morphosource.org/concern/media/000092137
Donacobius_atricapilla	FMNH 318659	Donacobius atricapilla	Donacobiidae	43.789	1.64137	22.6453	0.0534272	0.517146	Insectivory	31	42	36.5	Billerman et al., 2022	www.morphosource.org/concern/media/000093308
Dumetella carolinensis	(CM S-16821)	Dumetella carolinensis	Mimidae	39.39	1.59539	20.45	0.0662389	0.519167	Omnivory	23.2	56.5	39.85	Billerman et al., 2022
Egretta caerulea	(CM S-5089)	Egretta caerulea	Ardeidae	109.52	2.03949	73.32	0.0692756	0.669467	Piscivory	296	412	354	Billerman et al., 2022
Egretta thula	(CM S-7984)	Egretta thula	Ardeidae	128.92	2.11032	91.18	0.074437	0.70726	Piscivory	369	369	369	Billerman et al., 2022
Egretta thula	(CM S-2153)	Egretta thula	Ardeidae	126.26	2.10127	88.2	0.074437	0.698559	Piscivory	369	369	369	Billerman et al., 2022
Egretta tricolor	(CM S-7207)	Egretta tricolor	Ardeidae	131.97	2.12048	94.01	0.07906	0.712359	Piscivory	213	415	314	Billerman et al., 2022
Egretta tricolor	(CM S-1373)	Egretta tricolor	Ardeidae	145.99	2.16432	107.6	0.07906	0.737037	Piscivory	213	415	314	Billerman et al., 2022
Elanus_caerulenus	UMMZ 224775	Elanus caeruleus	Accipitridae	58.1507	1.76455	21.8751	-0.114577	0.37618	Carnivory	40	160	100	Billerman et al., 2022	www.morphosource.org/concern/media/000092921
Myrmotherula_fulviventris	UMMZ 220454	Epinecrophylla fulviventris	Thamnophilidae	28.0423	1.44781	13.8532	0.0803522	0.494012	Insectivory	8.5	11.5	10	Billerman et al., 2022	www.morphosource.org/concern/media/000093023
Eremophila_alpestris	FMNH 335140	Eremophila alpestris	Alaudidae	31.3934	1.49684	12.0769	-0.0401235	0.384695	Herbivory	31	37	34	Billerman et al., 2022	www.morphosource.org/concern/media/000093320
Eriocnemis luciani	(CM S-2420)	Eriocnemis luciani	Trochilidae	39.46	1.59616	28.41	0.208059	0.71997	Nectivory	5.8	6.4	6.1	Billerman et al., 2022
Eudromia_elegans	FMNH 336751	Eudromia elegans	Tinamidae	59.8598	1.77714	29.8992	0.00550907	0.499487	Herbivory	670	890	780	Billerman et al., 2022	www.morphosource.org/concern/media/000093330
Eurypyga_helias	FMNH 330226	Eurypyga helias	Eurypygidae	94.6531	1.97613	61.6036	0.0723379	0.650836	Invertivory	188	295	241.5	Billerman et al., 2022	www.morphosource.org/concern/media/000093346
Falco_sparverius	NHMUK S/2015.23.4	Falco sparverius	Falconidae	40.7808	1.61046	14.9846	-0.0875239	0.367442	Carnivory	111	120	115.5	Billerman et al., 2022	www.morphosource.org/concern/media/000092205
Formicarius_analis	NHMUK 1924.11.29.1	Formicarius analis	Formicariidae	45.8555	1.66139	22.4339	0.0244853	0.489231	Insectivory	42	69	55.5	Billerman et al., 2022	www.morphosource.org/concern/media/000092221
Fregata_aquila	FMNH 322348	Fregata aquila	Fregatidae	150.395	2.17723	103.559	0.0481952	0.68858	Piscivory	1250	1250	1250	Billerman et al., 2022	www.morphosource.org/concern/media/000093373
Fringilla_coelebs	FMNH 363807	Fringilla coelebs	Fringillidae	28.5134	1.45505	11.9428	0.00692066	0.418847	Insectivory	17	29	23	Billerman et al., 2022	www.morphosource.org/concern/media/000093384
Fulmarus_glacialis	FMNH 390428	Fulmarus glacialis	Procellaridae	95.1405	1.97837	58.0984	0.0441264	0.610659	Piscivory	577	773	675	Billerman et al., 2022	www.morphosource.org/concern/media/000093395
Furnarius_rufus	UMMZ 136371	Furnarius rufus	Furnariidae	46.4298	1.6668	23.876	0.0448296	0.514239	Insectivory	31	65	48	Billerman et al., 2022	www.morphosource.org/concern/media/000083604
Galbalcyrhnchus leucotis	(CM S-15243)	Galbalcyrhynchus leucotis	Galbulidae	67.52	1.82943	47.2	0.138849	0.699052	Insectivory	44	50	47	Billerman et al., 2022
Galbula albirostris	(FMNH Birds 318877)	Galbula albirostris	Galbulidae	62.1	1.79309	43.5	0.157743	0.700483	Insectivory	16	24	20	Billerman et al., 2022
Galbula albirostris	(FMNH Birds 318878)	Galbula albirostris	Galbulidae	61.8	1.79099	45.1	0.157743	0.729773	Insectivory	16	24	20	Billerman et al., 2022
Galbula cyanescens	(FMNH Birds 320997)	Galbula cyanescens	Galbulidae	69	1.83885	51.7	0.164935	0.749275	Insectivory	22	26	24	Billerman et al., 2022
Galbula cyanescens	(FMNH Birds 433242)	Galbula cyanescens	Galbulidae	70.1	1.84572	52.3	0.164935	0.746077	Insectivory	22	26	24	Billerman et al., 2022
Galbula dea	(FMNH Birds 330299)	Galbula dea	Galbulidae	71.8	1.85612	53.7	0.157749	0.747911	Insectivory	25	32.5	28.75	Billerman et al., 2022
Galbula dea	(FMNH Birds 376705)	Galbula dea	Galbulidae	76.4	1.88309	59.2	0.157749	0.774869	Insectivory	25	32.5	28.75	Billerman et al., 2022
Galbula_dea	NHMUK S/1953.3.10	Galbula dea	Galbulidae	65.1054	1.81362	44.8029	0.157749	0.68816	Insectivory	25	33	29	Billerman et al., 2022	www.morphosource.org/concern/media/000092379
Galbula leucogastra	(FMNH Birds 330295)	Galbula leucogastra	Galbulidae	55.8	1.74663	39.4	0.163222	0.706093	Insectivory	15	18	16.5	Billerman et al., 2022
Galbula ruficada	(FMNH Birds 335024)	Galbula ruficauda	Galbulidae	77.5	1.8893	59.3	0.163243	0.765161	Insectivory	22.3	26.9	24.6	Billerman et al., 2022
Galbula ruficauda	(CM S -1433)	Galbula ruficauda	Galbulidae	53.14	1.72542	36.53	0.163243	0.687429	Insectivory	22.3	26.9	24.6	Billerman et al., 2022
Gavia_stellata	UMMZ 210631	Gavia stellata	Gaviidae	104.38	2.01862	58.9888	0.000747307	0.565136	Piscivory	1250	2650	1950	Billerman et al., 2022	www.morphosource.org/concern/media/000092936
Geococcyx_californianus	NHMUK S/1961.6.1	Geococcyx californianus	Cuculidae	84.8003	1.9284	50.8817	0.0485744	0.600019	Invertivory	317	317	317	Billerman et al., 2022	www.morphosource.org/concern/media/000126143
Geospiza_fulginosa	UMMZ 155489	Geospiza fuliginosa	Thraupidae	25.7165	1.41021	9.88374	-0.0195833	0.384335	Herbivory	12	17	14.5	Billerman et al., 2022	www.morphosource.org/concern/media/000092950
Glareola_pratincola	FMNH 437336	Glareola pratincola	Glareolidae	42.6696	1.63012	19.8111	0.0093224	0.46429	Insectivory	60	98	79	Billerman et al., 2022	www.morphosource.org/concern/media/000093616
Glaucis hirsutus	(CM S-15273)	Glaucis hirsutus	Trochilidae	43.26	1.63609	31.91	0.211316	0.737633	Nectivory	5	8.5	6.75	Billerman et al., 2022
Glaucis hirsutus (CM S-15272)	(CM S-15273)	Glaucis hirsutus	Trochilidae	44.05	1.64395	32.99	0.211316	0.748922	Nectivory	5	8.5	6.75	Billerman et al., 2022
Grus_leucogeranus	NHMUK 1895.7.1.163	Grus leucogeranus	Gruidae	244.757	2.38873	181.692	0.0297022	0.742339	Omnivory	4900	8620	6760	Billerman et al., 2022	www.morphosource.org/concern/media/000092446
Haematopus_ostralegus	NHMUK S/2006.1.14	Haematopus ostralegus	Haematopodidae	101.25	2.0054	71.514	0.100786	0.706309	Invertivory	425	820	622.5	Billerman et al., 2022	www.morphosource.org/concern/media/000092459
Halcyon chelicuti	(CM S -988)	Halcyon chelicuti	Alcedinidae	55.78	1.74648	33.36	0.091145	0.598064	Carnivory	30	50	40	Billerman et al., 2022
Halcyon coromanda	(CM S -12077)	Halcyon coromanda	Alcedinidae	87.24	1.94072	61.24	0.113751	0.701972	Carnivory	60	92	76	Billerman et al., 2022
Halcyon cyanoventris	(CM S-12298)	Halcyon cyanoventris	Alcedinidae	81.36	1.91041	59.09	0.135862	0.726278	Carnivory	93	93	93	Billerman et al., 2022
Halcyon leucocephala	(CM S-13284)	Halcyon leucocephala	Alcedinidae	67.36	1.8284	46.92	0.137544	0.696556	Carnivory	35	61	48	Billerman et al., 2022
Halcyon malimbica	(CM S-15164)	Halcyon malimbica	Alcedinidae	81.88	1.91318	54.43	0.0967501	0.664753	Insectivory	64	130	97	Billerman et al., 2022
Halcyon senegalensis	(CM S-839)	Halcyon senegalensis	Alcedinidae	66.93	1.82562	42.64	0.0992018	0.637084	Carnivory	41	81	61	Billerman et al., 2022
Halcyon senegalensis	(CM S-857)	Halcyon senegalensis	Alcedinidae	66.5	1.82282	42.25	0.0992018	0.635338	Carnivory	41	81	61	Billerman et al., 2022
Halcyon smyrnensis	(CM S-14037)	Halcyon smyrnensis	Alcedinidae	94.25	1.97428	66.52	0.108335	0.705782	Carnivory	76	110	93	Billerman et al., 2022
Halcyon smyrnensis	(CM S-16693)	Halcyon smyrnensis	Alcedinidae	97.95	1.991	69.88	0.108335	0.713425	Carnivory	76	110	93	Billerman et al., 2022
Heliodoxa rubinoides	(CM S-2637)	Heliodoxa rubinoides	Trochilidae	44.93	1.65254	32.77	0.200053	0.729357	Nectivory	6	8	7	Billerman et al., 2022
Heliornis_senegalensis	NHMUK S/1973.66.16	Heliornis fulica	Heliornithidae	84.4115	1.9264	47.4688	0.0208986	0.56235	Invertivory	110	140	125	Billerman et al., 2022	www.morphosource.org/concern/media/000092472
Hemiprocne_comata	NHMUK 1876.3.16.3	Hemiprocne comata	Hemiprocnidae	25.8087	1.41177	10.2595	-0.00531122	0.397519	Insectivory	20	26	23	Billerman et al., 2022	www.morphosource.org/concern/media/000092495
Hirundo_rustica	NHMUK S/2012.36.1	Hirundo rustica	Hirundinidae	28.3202	1.4521	11.6718	0.000618623	0.412135	Insectivory	18	19	18.5	Billerman et al., 2022	www.morphosource.org/concern/media/000092511
Hylia_prasina	UMZC 346.B	Hylia prasina	Macrosphenidae	28.2145	1.45047	12.8207	0.0434111	0.454401	Insectivory	10	16.5	13.25	Billerman et al., 2022	www.morphosource.org/concern/media/000109448
Hylocichla mustelina	(CM S-409)	Hylocichla mustelina	Turdidae	41.75	1.62066	20.55	0.0369765	0.492216	Omnivory	43.8	59.9	51.85	Billerman et al., 2022
Hypothymis_azurea	FMNH 368956	Hypothymis azurea	Monarchidae	32.0949	1.50644	16.0902	0.0725658	0.501333	Insectivory	8	17	12.5	Billerman et al., 2022	www.morphosource.org/concern/media/000093633
Indicator_exilis	NHMUK S/1982.5.1	Indicator exilis	Piciformes	25.5413	1.40724	9.8794	-0.0160878	0.386801	Insectivory	12	23	17.5	Billerman et al., 2022	www.morphosource.org/concern/media/000092596
Irena_puella	NHMUK S/1952.1.93	Irena puella	Irenidae	48.4561	1.68535	26.172	0.0616677	0.540118	Herbivory	52	75	63.5	Billerman et al., 2022	www.morphosource.org/concern/media/000092638
Ixobrychus_minutus	NHMUK S/2006.15.5	Ixobrychus minutus	Aredidae	85.6664	1.93281	55.4392	0.0803489	0.647152	Piscivory	59	150	104.5	Billerman et al., 2022	www.morphosource.org/concern/media/000092665
Jacamerops aureus	(FMNH Birds 397899)	Jacamerops aureus	Galbulidae	79.5	1.90037	56.5	0.128869	0.710692	Insectivory	57	76	66.5	Billerman et al., 2022
Jacana_jacana	NHMUK S/1992.41.60	Jacana jacana	Jacanidae	56.6954	1.75355	31.1907	0.0531657	0.550146	Insectivory	81	151	116	Billerman et al., 2022	www.morphosource.org/concern/media/000092678
Jynx_torquilla	YPM 141821	Jynx torquilla	Picidae	31.5624	1.49917	12.8276	-0.0168263	0.406422	Insectivory	30	50	40	Billerman et al., 2022	www.morphosource.org/concern/media/000109860
Lanius_collurio	FMNH 105783	Lanius collurio	Laniidae	35.18	1.5463	15.688	0.0120722	0.445934	Insectivory	22	34	28	Billerman et al., 2022	www.morphosource.org/concern/media/000093669
Chroicocephalus_novaehollandiae	FMNH 320386	Larus novaehollandiae	Laridae	82.7752	1.9179	47.4867	0.0316194	0.573683	Invertivory	195	430	312.5	Billerman et al., 2022	www.morphosource.org/concern/media/000108495
Leiothrix_lutea	FMNH 319937	Leiothrix lutea	Leiothrichidae	33.5974	1.52631	14.7184	0.0091907	0.438082	Omnivory	21	22	21.5	Billerman et al., 2022	www.morphosource.org/concern/media/000093681
Leipoa_ocellata	FMNH 358261	Leipoa ocellata	Megapodiidae	68.0914	1.83309	31.5668	-0.0404071	0.463595	Herbivory	2000	2800	2400	Billerman et al., 2022	www.morphosource.org/concern/media/000093692
Leptoptilos_crumeniferus	UMMZ 155483	Leptoptilos crumeniferus	Ciconiidae	338.036	2.52896	268.092	0.024514	0.793087	Carnivory	4000	8900	6450	Billerman et al., 2022	www.morphosource.org/concern/media/000092979
Leptosomus_discolor	NHMUK 1850.8.15.152	Leptosomus discolor	Leptosomidae	82.3661	1.91575	47.0159	0.0299644	0.570816	Carnivory	160	301	230.5	Billerman et al., 2022	www.morphosource.org/concern/media/000092691
Leptotila_rufaxilla	NHMUK S/1986.75.18	Leptotila rufaxilla	Columbidae	43.4698	1.63819	22.964	0.0634428	0.528276	Herbivory	115	183	149	Billerman et al., 2022	www.morphosource.org/concern/media/000092706
Lichenostomus_virescens	FMNH 501812	Lichenostomus virescens	Meliphagidae	33.3118	1.5226	16.0347	0.0509953	0.481353	Insectivory	20	34	27	Billerman et al., 2022	www.morphosource.org/concern/media/000093706
Limosa_lapponica	NHMUK S/2002.21.2	Limosa lapponica	Scolopacidae	111.87	2.04872	85.1063	0.122563	0.760758	Invertivory	284	534	409	Billerman et al., 2022	www.morphosource.org/concern/media/000109895
Liosceles_thoracicus	NHMUK S/1962.10.1	Liosceles thoracicus	Rhinocryptidae	39.5829	1.59751	17.4016	-0.00649895	0.439625	Insectivory	39	42	40.5	Billerman et al., 2022	www.morphosource.org/concern/media/000092729
Locustella_lanceolata	NHMUK S/1952.2.662	Locustella lanceolata	Locustellidae	28.0855	1.44848	12.3916	0.0310998	0.441212	Insectivory	9	13	11	Billerman et al., 2022	www.morphosource.org/concern/media/000109921
Longipteryx chaoyangensis	DNHM-D2889	Longipteryx chaoyangensis	Longipterygidae	70	1.8451	42	0.0687023	0.6	Longipterygidae	155.48	155.48	155.48	na
Longipteryx chaoyangensis	IVPP V12325	Longipteryx chaoyangensis	Longipterygidae	55.06	1.74084	33.04	0.0939656	0.600073	Longipterygidae	119.34	119.34	119.34	na
Longirostravis hani	IVPP V 11309	Longirostravis hani	Longipterygidae	32.86	1.51667	19.71	0.147985	0.599817	Longipterygidae	42.6	42.6	42.6	na
Lybius_dubius	UMMZ 156975	Lybius dubius	Lybiidae	53.3804	1.72738	28.6528	0.0488004	0.536766	Herbivory	80	108	94	Billerman et al., 2022	www.morphosource.org/concern/media/000092995
Malacocincla_malaccensis	NHMUK 1891.7.20.87	Malacocincla malaccensis	Pellorneidae	38.5124	1.5856	17.9695	0.0222338	0.466591	Insectivory	17.5	28	22.75	Billerman et al., 2022	www.morphosource.org/concern/media/000092768
Malurus_melanocephalus	FMNH 319933	Malurus melanocephalus	Maluridae	24.797	1.3944	11.209	0.0546985	0.452031	Insectivory	6	8	7	Billerman et al., 2022	www.morphosource.org/concern/media/000093728
Manucodia_chalybatus	FMNH 376309	Manucodia chalybatus	Paradisaeidae	66.5026	1.82284	32.8489	-0.0103844	0.493949	Herbivory	164	265	214.5	Billerman et al., 2022	www.morphosource.org/concern/media/000093738
Megaceryle alcyon	(CM S-1165)	Megaceryle alcyon	Alcedinidae	82.66	1.9173	52.83	0.0741819	0.639124	Piscivory	138	215	176.5	Billerman et al., 2022
Megaceryle alcyon	(CM S-1193)	Megaceryle alcyon	Alcedinidae	80.95	1.90822	50.4	0.0741819	0.622607	Piscivory	138	215	176.5	Billerman et al., 2022
Megaceryle torquata	(CM S-8688)	Megaceryle torquata	Alcedinidae	130.48	2.11554	91.98	0.076327	0.704936	Piscivory	305	341	323	Billerman et al., 2022
Megaceryle torquata	(CM S-8689)	Megaceryle torquata	Alcedinidae	124.8	2.09621	88.27	0.076327	0.707292	Piscivory	305	341	323	Billerman et al., 2022
Megalaima_chrysopogon	NHMUK 1898.5.7.1	Megalaima chrysopogon	Megalaimidae	69.1506	1.8398	39.3355	0.0468219	0.568838	Herbivory	110	215	162.5	Billerman et al., 2022	www.morphosource.org/concern/media/000093036
Melanopareia_torquata	FMNH 321715	Melanopareia torquata	Melanopareiidae	31.4575	1.49772	13.5293	0.00809687	0.430082	Insectivory	16	23	19.5	Billerman et al., 2022	www.morphosource.org/concern/media/000111276
Melanoptila glabrirostris	(CM S-2714)	Melanoptila glabrirostris	Mimidae	43.07	1.63417	22.69	0.0632121	0.526817	Omnivory	31.6	42	36.8	Billerman et al., 2022
Menura_novaehollandiae	FMNH 313701	Menura novaehollandiae	Menuridae	92.5416	1.96634	45.0268	-0.0516303	0.486557	Insectivory	890	1100	995	Billerman et al., 2022	www.morphosource.org/concern/media/000111288
Merops albicollis	(FMNH Birds 313716)	Merops albicollis	Meropidae	50.6	1.70415	34.6	0.159558	0.683794	Insectivory	20	32	26	Billerman et al., 2022
Merops apiaster	(CM SS-14958)	Merops apiaster	Meropidae	53.22	1.72607	33.82	0.125518	0.635475	Insectivory	50	57	53.5	Billerman et al., 2022
Merops apiastter	(FMNH Birds 368934)	Merops apiaster	Meropidae	55.1	1.74115	35.8	0.125518	0.649728	Insectivory	50	57	53.5	Billerman et al., 2022
Merops bullockoides	(FMNH Birds 368933)	Merops bullockoides	Meropidae	47.4	1.67578	29.5	0.125536	0.622363	Insectivory	28	38	33	Billerman et al., 2022
Merops gularis	(CM S-800)	Merops gularis	Meropidae	49.61	1.69557	30.47	0.0961919	0.614191	Insectivory	25	34	29.5	Billerman et al., 2022
Merops gularis	(CM S-801)	Merops gularis	Meropidae	49.15	1.69152	27.55	0.0961919	0.560529	Insectivory	25	34	29.5	Billerman et al., 2022
Merops hirundineus	(FMNH Birds 501356)	Merops hirundineus	Meropidae	43.6	1.63949	27.7	0.156783	0.635321	Insectivory	18	29	23.5	Billerman et al., 2022
Merops hirundineus	(FMNH Birds 501530)	Merops hirundineus	Meropidae	51.8	1.71433	36.2	0.156783	0.698842	Insectivory	18	29	23.5	Billerman et al., 2022
Merops leschenaulti	(CM S-15227)	Merops leschenaulti	Meropidae	46.54	1.66783	27.98	0.112437	0.601203	Insectivory	23	33	28	Billerman et al., 2022
Merops malimbicus	(FMNH Birds 313085)	Merops malimbicus	Meropidae	50.4	1.70243	31.2	0.11361	0.619048	Insectivory	45	45	45	Billerman et al., 2022
Merops malimbicus	(FMNH Birds 313292)	Merops malimbicus	Meropidae	50.6	1.70415	30.9	0.11361	0.610672	Insectivory	45	45	45	Billerman et al., 2022
Merops nubicus	(FMNH Birds 93439)	Merops nubicus	Meropidae	58.5	1.76716	31.1	0.0350022	0.531624	Insectivory	34	59	46.5	Billerman et al., 2022
Merops oreobates	(FMNH Birds 289242)	Merops oreobates	Meropidae	54.7	1.73799	37.5	0.118748	0.685558	Insectivory	25	29	27	Billerman et al., 2022
Merops oreobates	(FMNH Birds 289256)	Merops oreobates	Meropidae	47.8	1.67943	26.5	0.118748	0.554393	Insectivory	25	29	27	Billerman et al., 2022
Merops_orientalis	NHMUK S/2000.7.1	Merops orientalis	Meropidae	41.4637	1.61767	25.1891	0.129088	0.607497	Insectivory	17	27	22	Billerman et al., 2022	www.morphosource.org/concern/media/000071784
Merops revoilii	(FMNH Birds 368941)	Merops revoilii	Meropidae	39.7	1.59879	26	0.166323	0.654912	Insectivory	12	15	13.5	Billerman et al., 2022
Merops revoilii	(FMNH Birds 368942)	Merops revoilii	Meropidae	40.8	1.61066	26.9	0.166323	0.659314	Insectivory	12	15	13.5	Billerman et al., 2022
Merops superciliosus	(FMNH Birds 384687)	Merops superciliosus	Meropidae	61.2	1.78675	42.8	0.138182	0.699346	Insectivory	40	48	44	Billerman et al., 2022
Merops superciliosus	(FMNH Birds 384686)	Merops superciliosus	Meropidae	58.8	1.76938	38.6	0.138182	0.656463	Insectivory	40	48	44	Billerman et al., 2022
Merops variegatus	(FMNH Birds 346219)	Merops variegatus	Meropidae	49.4	1.69373	32.9	0.150076	0.665992	Insectivory	19.5	28.4	23.95	Billerman et al., 2022
Merops variegatus	(FMNH Birds 346221)	Merops variegatus	Meropidae	49.5	1.69461	32.9	0.150076	0.664646	Insectivory	19.5	28.4	23.95	Billerman et al., 2022
Merops viridis	(FMNH Birds 358336)	Merops viridis	Meropidae	59.9	1.77743	40.9	0.141211	0.682805	Insectivory	34	41	37.5	Billerman et al., 2022
Mesitornis_unicolor	NHMUK S/1975.65.4	Mesitornis unicolor	Mesitornithidae	51.9779	1.71582	24.841	0.00116152	0.477915	Insectivory	148	148	148	Billerman et al., 2022	www.morphosource.org/concern/media/000109908
Micrastur_ruficollis	FMNH 85767	Micrastur ruficollis	Falconidae	51.5852	1.71252	21.9257	-0.0489642	0.425039	Carnivory	144	184	164	Billerman et al., 2022	www.morphosource.org/concern/media/000083631
Microeca_leucophaea	NHMUK S/2001.38.1	Microeca fascinans	Petroicidae	29.9105	1.47582	13.1685	0.0235529	0.440262	Insectivory	14	20	17	Billerman et al., 2022	www.morphosource.org/concern/media/000093047
Emberiza_calandra	NHMUK 1850.8.15.28	Miliaria calandra	Emberizidae	33.6715	1.52726	13.4828	-0.0300798	0.400421	Herbivory	32	67	49.5	Billerman et al., 2022	www.morphosource.org/concern/media/000092169
Mimus gilvus	(CM S-10292)	Mimus gilvus	Mimidae	47.16	1.67357	25.73	0.0688918	0.545589	Omnivory	45.5	88	66.75	Billerman et al., 2022
Mimus graysoni	(CM S-4972)	Mimus graysoni	Mimidae	49.2	1.69197	27.01	0.0671383	0.548984	Omnivory	75.5	75.5	75.5	Billerman et al., 2022
Mimus gundlachii	(CM S-4963)	Mimus gundlachii	Mimidae	53.62	1.72933	29.65	0.0612426	0.552965	Omnivory	57	85	71	Billerman et al., 2022
Mimus polyglottos	(CM S-8010)	Mimus polyglottos	Mimidae	43.02	1.63367	20.99	0.0239236	0.487913	Omnivory	46.4	51.8	49.1	Billerman et al., 2022
Mimus_polyglottus	NHMUK 1890.11.3.10	Mimus polyglottos	Mimidae	43.4891	1.63838	20.6856	0.0239236	0.47565	Omnivory	46	52	49	Billerman et al., 2022	www.morphosource.org/concern/media/000093058
Mimus saturninus	(CM S-11545)	Mimus saturninus	Mimidae	54.91	1.73965	32.37	0.0865395	0.58951	Omnivory	55	73	64	Billerman et al., 2022
Mionectes_olivaceus	FMNH 105528	Mionectes olivaceus	Tyrannidae	33.486	1.52486	15.6675	0.0381211	0.467883	Herbivory	13	17	15	Billerman et al., 2022	www.morphosource.org/concern/media/000107913
Crax_mitu	FMNH 363899	Mitu mitu	Cracidae	106.333	2.02667	53.9126	-0.0483296	0.507017	Herbivory	3860	3860	3860	Billerman et al., 2022	www.morphosource.org/concern/media/000093286
Momotus_momota	NHMUK 1891.7.20.15	Momotus momota	Momotidae	67.4706	1.82911	39.8778	0.0660323	0.591039	Omnivory	95	155	125	Billerman et al., 2022	www.morphosource.org/concern/media/000109943
Monias_benschi	NHMUK S/1989.2.2	Monias benschi	Mesitornithidae	61.2605	1.78718	35.4565	0.0670701	0.578781	Insectivory	110	170	140	Billerman et al., 2022	www.morphosource.org/concern/media/000109956
Muscisaxicola_maclovianus	FMNH 351174	Muscisaxicola maclovianus	Tyrannidae	34.3294	1.53567	16.4761	0.0465593	0.479941	Insectivory	25	28	26.5	Billerman et al., 2022	www.morphosource.org/concern/media/000107927
Myadestes townsendi	(CM S-13843)	Myadestes townsendi	Turdidae	35.9	1.55509	16.75	0.0295944	0.466574	Omnivory	28.2	38.5	33.35	Billerman et al., 2022
Dyaphorophyia_castanea	NHMUK S/1994.46.20	Myrmeciza castanea	Thamnophilidae	33.0367	1.519	16.1013	0.0572658	0.487375	Invertivory	14	17	15.5	Billerman et al., 2022	www.morphosource.org/concern/media/000092155
Myrmothera_campanisona	FMNH 318845	Myrmothera campanisona	Grallariidae	44.0662	1.64411	20.9908	0.0170735	0.476346	Insectivory	39	54	46.5	Billerman et al., 2022	www.morphosource.org/concern/media/000107939
Nectarinia amethystina	(FMNH Birds 369114)	Nectarinia amethystina	Nectariniidae	36.8	1.56585	23.3	0.159582	0.633152	Insectivory	8.3	18.5	13.4	Billerman et al., 2022
Nectarinia famosa	(FMNH Birds 385287)	Nectarinia famosa	Nectariniidae	45.3	1.6561	32.4	0.190698	0.715232	Insectivory	9.1	22.5	15.8	Billerman et al., 2022
Chalcomitra hunteri	(CM S-2475)	Nectarinia hunteri	Nectariniidae	43.82	1.64167	26.68	0.124253	0.608854	Insectivory	10	14	12	Billerman et al., 2022
Nectarinia jugularis	(FMNH Birds 358579)	Nectarinia jugularis	Nectariniidae	30.5	1.4843	17.1	0.144127	0.560656	Insectivory	6	11.9	8.95	Billerman et al., 2022
Nectarinia jugularis	(FMNH Birds 358580)	Nectarinia jugularis	Nectariniidae	35.8	1.55388	22.4	0.144127	0.625698	Insectivory	6	11.9	8.95	Billerman et al., 2022
Nectarinia kilimensis	(CM S-2417)	Nectarinia kilimensis	Nectariniidae	41.82	1.62138	27.94	0.169488	0.668101	Insectivory	11.7	19.9	15.8	Billerman et al., 2022
Nectarinia mediocris	(FMNH Birds 356821)	Nectarinia mediocris	Nectariniidae	31.7	1.50106	20	0.176893	0.630915	Insectivory	5.2	10.7	7.95	Billerman et al., 2022
Nectarinia mediocris	(FMNH Birds 356822)	Nectarinia mediocris	Nectariniidae	31.2	1.49415	19.9	0.176893	0.637821	Insectivory	5.2	10.7	7.95	Billerman et al., 2022
Nectarinia olivacea	(FMNH Birds 387527)	Nectarinia olivacea	Nectariniidae	38.1	1.58092	25.4	0.170461	0.666667	Insectivory	6.2	15	10.6	Billerman et al., 2022
Nectarinia olivacea	(FMNH Birds 389424)	Nectarinia olivacea	Nectariniidae	40.2	1.60423	26.2	0.170461	0.651741	Insectivory	6.2	15	10.6	Billerman et al., 2022
Cinnyris pulchellus	(CM S-2415)	Nectarinia pulchella	Nectariniidae	31.42	1.49721	19.04	0.157132	0.605983	Insectivory	5.3	10.2	7.75	Billerman et al., 2022
Nectarinia senegalensis	(FMNH Birds 455637)	Nectarinia senegalensis	Nectariniidae	43.9	1.64246	29.5	0.166906	0.671982	Insectivory	6.8	17.2	12	Billerman et al., 2022
Nectarinia sovimanga	(FMNH Birds 345936)	Nectarinia sovimanga	Nectariniidae	35.7	1.55267	23.4	0.183555	0.655462	Insectivory	5.5	8.5	7	Billerman et al., 2022
Nectarinia sovimanga	(FMNH Birds 345961)	Nectarinia sovimanga	Nectariniidae	34.7	1.54033	23.2	0.183555	0.668588	Insectivory	5.5	8.5	7	Billerman et al., 2022
Leptocoma seperata	(CM S-9832)	Nectarinia sperata	Nectariniidae	29.31	1.46702	17.53	0.159753	0.598089	Insectivory	5.2	9	7.1	Billerman et al., 2022
Nectarinia sperata	(FMNH Birds 345060)	Nectarinia sperata	Nectariniidae	31.7	1.50106	19.4	0.159753	0.611987	Insectivory	5.2	9	7.1	Billerman et al., 2022
Nectarinia tacazze	(FMNH Birds 290890)	Nectarinia tacazze	Nectariniidae	44.1	1.64444	30.3	0.176075	0.687075	Insectivory	12	18.3	15.15	Billerman et al., 2022
Cinnyris talatala	(CM S-986)	Nectarinia talatala	Nectariniidae	33.06	1.5193	21.82	0.18888	0.660012	Insectivory	6.4	10	8.2	Billerman et al., 2022
Nectarinia venustus	(FMNH Birds 369117)	Nectarinia venusta	Nectariniidae	30.6	1.48572	18.5	0.164075	0.604575	Insectivory	5	10	7.5	Billerman et al., 2022
Nectarinia venustus	(FMNH Birds 369118)	Nectarinia venusta	Nectariniidae	31.2	1.49415	19.4	0.164075	0.621795	Insectivory	5	10	7.5	Billerman et al., 2022
Nectarinia verticalis	(FMNH 385268)	Nectarinia verticalis	Nectariniidae	41.4	1.617	27.8	0.171194	0.671498	Insectivory	9.7	15.5	12.6	Billerman et al., 2022
Nectarinia verticalis	(FMNH Birds 385267)	Nectarinia verticalis	Nectariniidae	42.6	1.62941	28.6	0.171194	0.671362	Insectivory	9.7	15.5	12.6	Billerman et al., 2022
Neodrepanis_coruscans	FMNH 368850	Neodrepanis coruscans	Philepittidae	34.5286	1.53818	22.0337	0.169672	0.638128	Nectivory	25	25	25	Billerman et al., 2022	www.morphosource.org/concern/media/000107953
Nestor_notabilis	FMNH 290496	Nestor notabilis	Strigopidae	89.4014	1.95134	48.3126	-0.00242259	0.540401	Herbivory	922	922	922	Billerman et al., 2022	www.morphosource.org/concern/media/000107964
Nothoprocta_ornata	FMNH 319675	Nothoprocta ornata	Tinamidae	60.5303	1.78197	27.924	-0.0301806	0.461322	Herbivory	444	761	602.5	Billerman et al., 2022	www.morphosource.org/concern/media/000107976
Numida_meleagris	NHMUK S/1952.2.142	Numida meleagris	Numididae	64.2757	1.80805	27.4783	-0.0695467	0.427507	Herbivory	1145	1816	1480.5	Billerman et al., 2022	www.morphosource.org/concern/media/000109971
Nyctanassa violacea	(CM S-84)	Nyctanassa violacea	Ardeidae	120.06	2.0794	71.65	0.0106556	0.596785	Carnivory	649	716	682.5	Billerman et al., 2022
Nyctanassa violacea	(CM S-86)	Nyctanassa violacea	Ardeidae	116.89	2.06778	69.61	0.0106556	0.595517	Carnivory	649	716	682.5	Billerman et al., 2022
Nyctibius_griseus	NHMUK S/1989.22.1	Nyctibius griseus	Nyctibiidae	62.9073	1.7987	25.4378	-0.0914507	0.40437	Insectivory	185	185	185	Billerman et al., 2022	www.morphosource.org/concern/media/000109995
Nycticorax nycticorax	(CM S-7350)	Nycticorax nycticorax	Ardeidae	117.76	2.071	69.57	0.0123877	0.590778	Piscivory	804	804	804	Billerman et al., 2022
Nycticorax nycticorax	(CM S-7420)	Nycticorax nycticorax	Ardeidae	120.3	2.08027	73.08	0.0123877	0.607481	Carnivory	804	804	804	Billerman et al., 2022
Oceanites_oceanicus	FMNH 352821	Oceanites oceanicus	Oceanitidae	34.9456	1.54339	20.231	0.12613	0.57893	Invertivory	27	39	33	Billerman et al., 2022	www.morphosource.org/concern/media/000108000
Oceanodroma_leucorhoa	NHMUK S/1955.5.11	Oceanodroma leucorhoa	Hydrobatidae	42.2125	1.62544	26.3902	0.139667	0.625176	Invertivory	44	62	53	Billerman et al., 2022	www.morphosource.org/concern/media/000110010
Ocreatus underwoodii	(CM S-11241)	Ocreatus underwoodii	Trochilidae	30.2	1.48001	21.72	0.235683	0.719205	Nectivory	2.5	3.2	2.85	Billerman et al., 2022
Odontophorous_guttatus	UMZC 460.B	Odontophorus guttatus	Odontophoridae	46.3479	1.66603	17.9984	-0.0769456	0.388333	Herbivory	294	314	304	Billerman et al., 2022	www.morphosource.org/concern/media/000109407
Opisthocomus_hoazin	NHMUK 1964.17.104	Opisthocomus hoazin	Opisthocomidae	57.5587	1.76011	26.2299	-0.0302134	0.455707	Herbivory	643	651	647	Billerman et al., 2022	www.morphosource.org/concern/media/000125748
Oreoscoptes montanus	(CM S-11917)	Oreoscoptes montanus	Mimidae	45.41	1.65715	23.65	0.0526763	0.52081	Omnivory	36.8	50.2	43.5	Billerman et al., 2022
Oriolus_sagittatus	UMMZ 214241	Oriolus sagittatus	Oriolidae	60.8158	1.78402	33.6949	0.0488688	0.554049	Omnivory	93.5	104	98.75	Billerman et al., 2022	www.morphosource.org/concern/media/000092814
Ortalis_ruficauda	NHMUK S/2016.19.10	Ortalis ruficauda	Cracidae	71.8262	1.85628	32.5848	-0.0554211	0.453662	Herbivory	430	800	615	Billerman et al., 2022	www.morphosource.org/concern/media/000126072
Orthotomus_suturius	NHMUK 1870.5.5.10	Orthotomus sutorius	Cisticolidae	29.0646	1.46337	14.0718	0.0678391	0.484156	Insectivory	6	10	8	Billerman et al., 2022	www.morphosource.org/concern/media/000108797
Oxyruncus_cristatus	NHMUK A/1971.20.60	Oxyruncus cristatus	Oxyruncidae	36.7276	1.56499	15.889	-0.00561416	0.432619	Omnivory	42	42	42	Billerman et al., 2022	www.morphosource.org/concern/media/000108949
Oxyura_jamacensis	NHMUK A/1996.8.1	Oxyura jamaicensis	Anatidae	78.2801	1.89365	49.8712	0.0830094	0.637086	Invertivory	300	800	550	Billerman et al., 2022	www.morphosource.org/concern/media/000109101
Pandion_haliaetus	NHMUK A/2007.4.1	Pandion haliaetus	Pandionidae	75.0135	1.87514	32.1796	-0.084271	0.428985	Piscivory	1200	1500	1350	Billerman et al., 2022	www.morphosource.org/concern/media/000125759
Paradisaea_apoda	UMZC 427	Paradisaea apoda	Paradisaeidae	69.7647	1.84364	37.5423	0.02179	0.538127	Omnivory	170	173	171.5	Billerman et al., 2022	www.morphosource.org/concern/media/000125852
Paradoxornis_heudei	NHMUK 1962.36.1	Paradoxornis heudei	Sylviidae	28.7434	1.45854	9.5707	-0.0935724	0.332971	Insectivory	18	48	33	Billerman et al., 2022	www.morphosource.org/concern/media/000091967
Parus_major	NHMUK S/1962.36.1	Parus major	Paridae	28.0508	1.44795	10.832	-0.0266527	0.386158	Insectivory	12	22	17	Billerman et al., 2022	www.morphosource.org/concern/media/000109352
Passer_domesticus	NHMUK S/1988.33.1	Passer domesticus	Passeridae	29.4674	1.46934	11.6932	-0.0199985	0.396819	Herbivory	28	28	28	Billerman et al., 2022	www.morphosource.org/concern/media/000108602
Pedionomus_torquatus	NHMUK A/1971.12.24	Pedionomus torquatus	Pedionomidae	38.3213	1.58344	19.4006	0.0581952	0.506262	Omnivory	39	95	67	Billerman et al., 2022	www.morphosource.org/concern/media/000125770
Pelagodroma_marina	FMNH 324020	Pelagodroma marina	Oceanitidae	42.9151	1.63261	25.6808	0.11893	0.59841	Invertivory	40	68	54	Billerman et al., 2022	www.morphosource.org/concern/media/000108011
Pelecanoides_urinatrix	UMZC 449.ee	Pelecanoides urinatrix	Procellaridae	52.3909	1.71926	28.7514	0.0603822	0.548785	Invertivory	86	185	135.5	Billerman et al., 2022	www.morphosource.org/concern/media/000109417
Pelecanus_occidentalis	NHMUK 1925.11.1.1175	Pelecanus occidentalis	Pelecanidae	381.386	2.58137	316.053	0.0309165	0.828694	Piscivory	1830	4040	2935	Billerman et al., 2022	www.morphosource.org/concern/media/000091978
Phaethon_lepturus	UMMZ 157622	Phaethon lepturus	Phaethontidae	91.0675	1.95936	48.0776	-0.0144985	0.527934	Piscivory	334	334	334	Billerman et al., 2022	www.morphosource.org/concern/media/000125724
Phaethornis_superciliosus	NHMUK A/1970.19.10	Phaethornis superciliosus	Trochilidae	51.2132	1.70938	39.5737	0.211392	0.772725	Nectivory	4	6	5	Billerman et al., 2022	www.morphosource.org/concern/media/000092003
Phalacrocorax_albiventer	NHMUK 1968.66.256	Phalacrocorax atriceps	Phalacrocoracidae	121.396	2.08421	61.5515	-0.0622309	0.50703	Piscivory	1720	2300	2010	Billerman et al., 2022	www.morphosource.org/concern/media/000108918
Diomedea_irrorata	NHMUK S/1952.3.182	Phoebastria irrorata	Diomedeidae	214.451	2.33133	154.226	0.0298098	0.719165	Piscivory	8000	11000	9500	Billerman et al., 2022	www.morphosource.org/concern/media/000092145
Phoenicopterus_roseus	NHMUK A/1975.14.128	Phoenicopterus roseus	Phoenicopteridae	159.222	2.202	109.799	0.0428464	0.689596	Invertivory	2500	4100	3300	Billerman et al., 2022	www.morphosource.org/concern/media/000092029
Phoeniculus_purpureus	NHMUK 1850.12.28.20	Phoeniculus purpureus	Phoeniculidae	69.5968	1.84259	44.9133	0.100944	0.645336	Insectivory	52	99	75.5	Billerman et al., 2022	www.morphosource.org/concern/media/000109204
Phylloscopus_trochilus	NHMUK A/1970.43.65	Phylloscopus trochilus	Phylloscopidae	26.5822	1.42459	12.226	0.0549251	0.459934	Insectivory	6.3	14.6	10.45	Billerman et al., 2022	www.morphosource.org/concern/media/000125785
Picathartes_gymnocephalus	FMNH 290507	Picathartes gymnocephalus	Picathartidae	64.2797	1.80807	33.2639	0.0134037	0.517488	Insectivory	192	254	223	Billerman et al., 2022	www.morphosource.org/concern/media/000117261
Picus_viridis	NHMUK S/1952.1.64	Picus viridis	Picidae	67.2538	1.82772	35.8829	0.021925	0.533545	Insectivory	138	250	194	Billerman et al., 2022	www.morphosource.org/concern/media/000126049
Pilherodius pileatus	(CM S-2693)	Pilherodius pileatus	Ardeidae	136.6	2.13545	96.4	0.0689705	0.70571	Piscivory	444	632	538	Billerman et al., 2022
Ceratopipra_erythrocephala	UMMZ 214303	Pipra erythrocephala	Pipridae	27.9632	1.44659	12.0663	0.0218978	0.431506	Herbivory	15	15	15	Billerman et al., 2022	www.morphosource.org/concern/media/000109559
Pitta_erythrogaster	NHMUK A/1969.13.52	Pitta erythrogaster	Pittidae	45.2956	1.65606	22.3348	0.0291878	0.49309	Insectivory	49	70	59.5	Billerman et al., 2022	www.morphosource.org/concern/media/000108785
Platylophus_galericulatus	UMMZ 227059	Platylophus galericulatus	Platylophidae	54.598	1.73718	26.7612	0.0069759	0.49015	Insectivory	78	114	96	Billerman et al., 2022	www.morphosource.org/concern/media/000125682
Platyrinchus_mystaceus	NHMUK A/1975.15.25	Platyrinchus mystaceus	Tyrannidae	27.7783	1.44371	12.3951	0.037153	0.446216	Insectivory	7.5	12	9.75	Billerman et al., 2022	www.morphosource.org/concern/media/000109756
Podargus_strigoides	NHMUK A/1973.5.150	Podargus strigoides	Podargidae	104.889	2.02073	56.9766	-0.0169476	0.543211	Insectivory	205	364	284.5	Billerman et al., 2022	www.morphosource.org/concern/media/000092088
Polyonymus caroli	(CM S-11250)	Polyonymus caroli	Trochilidae	38.53	1.5858	28.45	0.221533	0.738386	Nectivory	4.8	4.8	4.8	Billerman et al., 2022
Porphyrio_poliocephalus	NHMUK A/2007.15.5	Porphyrio porphyrio	Rallidae	75.7824	1.87957	39.1162	-0.00499544	0.516165	Herbivory	480	1000	740	Billerman et al., 2022	www.morphosource.org/concern/media/000092101
Premnornis guttuliger	(FMNH Birds 397998)	Premnornis guttuligera	Furnariidae	32.8	1.51587	17.2	0.0846099	0.52439	Insectivory	13	17	15	Billerman et al., 2022
Premnornis guttuliger	(FMNH Birds 474036)	Premnornis guttuligera	Furnariidae	31.1	1.49276	15.7	0.0846099	0.504823	Insectivory	13	17	15	Billerman et al., 2022
Prionops_plumatus	NHMUK A/1971.12.35	Prionops plumatus	Vangidae	40.7368	1.60999	20.182	0.0423794	0.495425	Insectivory	25	49	37	Billerman et al., 2022	www.morphosource.org/concern/media/000109148
Probosciger_aterrimus	NHMUK 1968.74.54	Probosciger aterrimus	Cacatuidae	97.0978	1.98721	59.8759	0.0462318	0.616656	Herbivory	550	1000	775	Billerman et al., 2022	www.morphosource.org/concern/media/000125811
Psaltriparus_minimus	NHMUK A/1969.3.32	Psaltriparus minimus	Aegithalidae	19.7905	1.29646	7.22144	-0.0146215	0.364894	Insectivory	4.5	6	5.25	Billerman et al., 2022	www.morphosource.org/concern/media/000125828
Psittacus_erithacus	NHMUK 1851.9.26.17	Psittacus erithacus	Psittacidae	64.7187	1.81103	32.3259	-0.00269082	0.499482	Herbivory	402	490	446	Billerman et al., 2022	www.morphosource.org/concern/media/000109767
Psittrichas_fulgidus	NHMUK A/1969.43.100	Psittrichas fulgidus	Psittaculidae	85.7969	1.93347	46.9818	0.00764054	0.547593	Herbivory	690	800	745	Billerman et al., 2022	www.morphosource.org/concern/media/000108909
Psophia_crepitans	NHMUK 1871.5.28.2	Psophia crepitans	Psophiidae	78.8243	1.89666	37.3682	-0.0460742	0.47407	Herbivory	790	1500	1145	Billerman et al., 2022	www.morphosource.org/concern/media/000108874
Pterocles_quadricinctus	NHMUK A/1968.30.38	Pterocles quadricinctu	Pteroclidae	30.5141	1.4845	13.4293	0.0338738	0.440101	Herbivory	215	250	232.5	Billerman et al., 2022	www.morphosource.org/concern/media/000108851
Pterodroma_lessoni	NHMUK S/1969.4.177	Pterodroma lessonii	Procellaridae	89.5281	1.95196	52.6164	0.113702	0.587708	Invertivory	580	810	695	Billerman et al., 2022	www.morphosource.org/concern/media/000109259
Pteroglossus beauharnaesii	(CM S-5073)	Pteroglossus beauharnaesii	Ramphastidae	133.46	2.12535	103.16	0.113702	0.772966	Omnivory	164	280	222	Billerman et al., 2022
Pteroglossus beauharnaesii	(CM S-2275)	Pteroglossus beauharnaesii	Ramphastidae	126.53	2.10219	97.8	0.113702	0.772939	Omnivory	164	280	222	Billerman et al., 2022
Pteroglossus torquatus	(CM S-7785)	Pteroglossus torquatus	Ramphastidae	137.63	2.13871	106.8	0.104095	0.775994	Omnivory	175	254	214.5	Billerman et al., 2022
Pteroglossus torquatus	(CMC B36430)	Pteroglossus torquatus	Ramphastidae	150.23	2.17676	116.26	0.104095	0.77388	Omnivory	175	254	214.5	Billerman et al., 2022
Pteroglossus viridis	(CM S-15451)	Pteroglossus viridis	Ramphastidae	95.76	1.98118	69.04	0.115562	0.720969	Omnivory	110	162	136	Billerman et al., 2022
Ptilinopus_lechlancheri	FMNH 322411	Ptilinopus leclancheri	Columbidae	46.2816	1.66541	22.9914	0.030157	0.496772	Herbivory	153	174	163.5	Billerman et al., 2022	www.morphosource.org/concern/media/000108046
Ptilonorhynchus_violaceus	NHMUK 1967.8.29	Ptilonorhynchus violaceus	Ptilonorhynchidae	65.8664	1.81866	30.7432	-0.0339712	0.466752	Herbivory	170	290	230	Billerman et al., 2022	www.morphosource.org/concern/media/000109090
Puffinus_tenuirostris	NHMUK S/2013.60.1	Puffinus tenuirostris	Procellaridae	98.6824	1.99424	58.1164	0.0245481	0.588924	Piscivory	480	930	705	Billerman et al., 2022	www.morphosource.org/concern/media/000108759
Pycnonotus_caffer	NHMUK A/1976.33.118	Pycnonotus cafer	Pycnonotidae	37.6807	1.57612	19.1347	0.0612936	0.507812	Herbivory	40	58	49	Billerman et al., 2022	www.morphosource.org/concern/media/000109074
Pyrrhocorax_pyrrhocorax	UMZC 436.K	Pyrrhocorax pyrrhocorax	Corvidae	79.6244	1.90105	44.1916	0.0213168	0.555001	Insectivory	207	375	291	Billerman et al., 2022	www.morphosource.org/concern/media/000125792
Climacteris_melanura	NHMUK S/1963.28.4	Pyrrhura melanura	Psittacidae	34.2154	1.53422	16.4325	0.0472034	0.480267	Herbivory	83	83	83	Billerman et al., 2022	www.morphosource.org/concern/media/000092014
Querula_purpurata	UMMZ 216577	Querula purpurata	Cotingidae	52.5459	1.72054	25.9123	0.0136372	0.493137	Herbivory	91	133	112	Billerman et al., 2022	www.morphosource.org/concern/media/000109632
Rallus_limnicola	NHMUK A/1968.30.12	Rallus limicola	Rallidae	58.0471	1.76378	34.8014	0.0880299	0.599537	Invertivory	63	104	83.5	Billerman et al., 2022	www.morphosource.org/concern/media/000092183
Ramphastos_ambiguus	UMZC 475.i	Ramphastos ambiguus	Ramphastidae	161.329	2.20771	127.608	0.101036	0.790978	Herbivory	599	740	669.5	Billerman et al., 2022	www.morphosource.org/concern/media/000109427
Ramphastos sulfuratus	(CM S-1919)	Ramphastos sulfuratus	Ramphastidae	163.33	2.21307	129.92	0.1037	0.795445	Omnivory	380.5	433.1	406.8	Billerman et al., 2022
Ramphastos sulfuratus	(CM S-45)	Ramphastos sulfuratus	Ramphastidae	137.27	2.13758	105.25	0.1037	0.766737	Omnivory	380.5	433.1	406.8	Billerman et al., 2022
Ramphastos toco	(CM S-5022)	Ramphastos toco	Ramphastidae	170.02	2.2305	133.5	0.0925408	0.785202	Omnivory	640	800	720	Billerman et al., 2022
Rhamphastos toco	(CMC B38077)	Ramphastos toco	Ramphastidae	185.86	2.26919	149.16	0.0925408	0.80254	Omnivory	640	800	720	Billerman et al., 2022
Ramphastos tucanus	(CM S-5030)	Ramphastos tucanus	Ramphastidae	154.84	2.18988	120.44	0.0968518	0.777835	Omnivory	515	700	607.5	Billerman et al., 2022
Ramphastos tucanus	(CM S-930)	Ramphastos tucanus	Ramphastidae	159.26	2.20211	124.03	0.0968518	0.778789	Omnivory	515	700	607.5	Billerman et al., 2022
Ramphastos vitellinus	(CM S-11596)	Ramphastos vitellinus	Ramphastidae	140.5	2.14768	108.67	0.108014	0.773452	Omnivory	360	360	360	Billerman et al., 2022
Ramphastos vitellinus	(CM S-9953)	Ramphastos vitellinus	Ramphastidae	158.43	2.19984	127.21	0.108014	0.802941	Omnivory	360	360	360	Billerman et al., 2022
Rapaxavis pani	DMNH D2522	Rapaxavis pani	Longipterygidae	38	1.57978	22.8	0.132855	0.6	Longipterygidae	44.12	44.12	44.12	na
Recurvirostra_avosetta	NHMUK 1964.61.195	Recurvirostra avosetta	Recurvrostridae	97.8673	1.99064	72.8427	0.127108	0.744301	Invertivory	195	397	296	Billerman et al., 2022	www.morphosource.org/concern/media/000109159
Regulus_ignicapillus	NHMUK A/1973.5.259	Regulus ignicapilla	Regulidae	25.0288	1.39844	11.2149	0.0499082	0.44808	Insectivory	5	7	6	Billerman et al., 2022	www.morphosource.org/concern/media/000092194
Remiz_pendulinus	NHMUK 1891.7.20.257	Remiz pendulinus	Remizidae	21.1941	1.32622	7.86299	-0.0146103	0.370999	Insectivory	8	12.5	10.25	Billerman et al., 2022	www.morphosource.org/concern/media/000109282
Rollandia_rolland	NHMUK A/1973.5.180	Rollandia rolland	Podicipedidae	53.6125	1.72927	24.7057	-0.0179103	0.460819	Piscivory	248	424	336	Billerman et al., 2022	www.morphosource.org/concern/media/000109294
Rollulus_rouloul	FMNH 23530	Rollulus rouloul	Phasianidae	44.3559	1.64695	15.9855	-0.104761	0.360392	Herbivory	225	300	262.5	Billerman et al., 2022	www.morphosource.org/concern/media/000125594
Rostratula_benghalensis	UMMZ 209965	Rostratula benghalensis	Rostratulidae	69.3811	1.84124	47.6592	0.128389	0.686919	Insectivory	90	200	145	Billerman et al., 2022	www.morphosource.org/concern/media/000125706
Rynchops_niger	NHMUK S/1957.11.2	Rynchops niger	Laridae	101.955	2.00841	68.985	0.0814105	0.676624	Piscivory	270	370	320	Billerman et al., 2022	www.morphosource.org/concern/media/000108748
Sagittarius_serpentarius	UMZC 482.b	Sagittarius serpentarius	Sagittariidae	108.751	2.03643	47.0518	-0.119572	0.432655	Insectivory	2300	4270	3285	Billerman et al., 2022	www.morphosource.org/concern/media/000125815
Sarothrura_elegans	NHMUK A/1971.2.8	Sarothrura elegans	Sarothruridae	36.3693	1.56074	17.2496	0.0353545	0.47429	Insectivory	39	60	49.5	Billerman et al., 2022	www.morphosource.org/concern/media/000109171
Sclerurus guatemalensis	(CM S-8769)	Sclerurus guatemalensis	Furnariidae	45.93	1.6621	26.76	0.0938676	0.582626	Insectivory	34.7	34.7	34.7	Billerman et al., 2022
Sclerurus guatemalensis	(CM S-8771)	Sclerurus guatemalensis	Furnariidae	44.53	1.64865	24.99	0.0938676	0.561195	Insectivory	34.7	34.7	34.7	Billerman et al., 2022
Sclerurus_mexicanus	FMNH 107021	Sclerurus mexicanus	Furnariidae	44.7922	1.6512	26.0657	0.102302	0.581924	Insectivory	20	27	23.5	Billerman et al., 2022	www.morphosource.org/concern/media/000118637
Scopus_umbretta	NHMUK S/1985.70.4	Scopus umbretta	Scopidae	117.975	2.07179	85.1553	0.094157	0.721805	Carnivory	415	430	422.5	Billerman et al., 2022	www.morphosource.org/concern/media/000126060
Scotocerca_inquieta	NHMUK 1944.12.23.12	Scotocerca inquieta	Scotocercidae	26.1115	1.41683	11.4093	0.0345318	0.436944	Insectivory	6	10	8	Billerman et al., 2022	www.morphosource.org/concern/media/000092411
Selasphorus rufus	(CM S-8208)	Selasphorus rufus	Trochilidae	32.21	1.50799	23.47	0.234586	0.728656	Nectivory	2.6	5.7	4.15	Billerman et al., 2022
Selenidera maculirostris	(CM S-11876)	Selenidera maculirostris	Ramphastidae	87.25	1.94077	57.99	0.0869517	0.664642	Omnivory	137	193	165	Billerman et al., 2022
Selenidera maculirostris	(CM S-9845)	Selenidera maculirostris	Ramphastidae	78.08	1.89254	49.71	0.0869517	0.636655	Omnivory	137	193	165	Billerman et al., 2022
Sericulus_chrysocephalus	NHMUK 1923.1.20.6	Sericulus chrysocephalus	Ptilonorhynchidae	55.0317	1.74061	25.3899	-0.0201362	0.461369	Herbivory	76	138	107	Billerman et al., 2022	www.morphosource.org/concern/media/000109226
Shanweiniao cooperorum	DNHM D1878/1	Shanweiniao cooperorum	Longipterygidae	32.69	1.51441	20.27	0.162949	0.620067	Longipterygidae	37.89	37.89	37.89	na
Sialia currucoides	(CM S-9290)	Sialia currucoides	Turdidae	39.29	1.59428	20.42	0.0669722	0.519725	Omnivory	29.5	30.5	30	Billerman et al., 2022
Sialia sialis	(CM S-878)	Sialia sialis	Turdidae	36.27	1.55955	18.48	0.0667517	0.509512	Omnivory	29.5	30	29.75	Billerman et al., 2022
Spheniscus_humboldti	NHMUK A/1980.8.2	Spheniscus humboldti	Spheniscidae	119.996	2.07917	62.9885	-0.04595	0.524924	Piscivory	4000	4700	4350	Billerman et al., 2022	www.morphosource.org/concern/media/000109137
Steatornis_caripensis	NHMUK S/1977.70.3	Steatornis caripensis	Steatornithidae	63.2082	1.80077	29.9545	-0.0230429	0.473902	Herbivory	360	390	375	Billerman et al., 2022	www.morphosource.org/concern/media/000109799
Sterna_hirundo	FMNH 318719	Sterna hirundo	Laridae	69.3653	1.84114	40.5614	0.0584792	0.584752	Piscivory	116	128	122	Billerman et al., 2022	www.morphosource.org/concern/media/000108057
Streptoprocne_zonaris	NHMUK A/2007.15.72	Streptoprocne zonaris	Apodidae	39.6032	1.59773	14.302	-0.0919685	0.361133	Insectivory	92	125	108.5	Billerman et al., 2022	www.morphosource.org/concern/media/000109062
Strix_aluco	NHMUK 1955.4.1	Strix aluco	Strigidae	66.1779	1.82071	26.8229	-0.0957587	0.405316	Carnivory	440	553	496.5	Billerman et al., 2022	www.morphosource.org/concern/media/000092525
Struthidea_cinerea	FMNH 344970	Struthidea cinerea	Corcoracidae	48.213	1.68316	21.9133	-0.0127505	0.454509	Omnivory	110	155	132.5	Billerman et al., 2022	www.morphosource.org/concern/media/000459415
Sula_dactylatra	NHMUK A/1971.34.13	Sula dactylatra	Sulidae	139.037	2.14313	85.8601	0.00914954	0.617536	Piscivory	1600	2100	1850	Billerman et al., 2022	www.morphosource.org/concern/media/000092613
Sylvia_nana	NHMUK A/1973.5.250	Sylvia nana	Sylviidae	26.1225	1.41702	11.0805	0.0216076	0.424176	Insectivory	7	10.6	8.8	Billerman et al., 2022	www.morphosource.org/concern/media/000092625
Sylvietta_rufescens	FMNH 345114 & UMZC 493.B	Sylvietta rufescens	Macrosphenidae	30.1863	1.47981	14.4874	0.0600579	0.479933	Insectivory	9	14	11.5	Billerman et al., 2022	www.morphosource.org/concern/media/000083618 & www.morphosource.org/concern/media/000126086
Syrrhaptes_paradoxus	NHMUK 1968.42.39	Syrrhaptes paradoxus	Pteroclidae	41.1391	1.61425	16.8705	-0.0407582	0.410084	Herbivory	200	300	250	Billerman et al., 2022	www.morphosource.org/concern/media/000092654
Tapera_naevia	NHMUK A/1970.43.69	Tapera naevia	Cuculidae	40.3443	1.60578	18.7676	0.0160442	0.465186	Insectivory	40	60	50	Billerman et al., 2022	www.morphosource.org/concern/media/000109049
Tchagra_senegalus	UMMZ 213086	Tchagra senegalus	Malconotidae	42.3359	1.62671	19.7467	0.0121419	0.466428	Insectivory	42	55	48.5	Billerman et al., 2022	www.morphosource.org/concern/media/000109647
Thalurania colombica	(CM S-8777)	Thalurania colombica	Trochilidae	34.58	1.53882	24.67	0.217952	0.713418	Nectivory	3.5	5.5	4.5	Billerman et al., 2022
Thamnophilus_aethiops	NHMUK A/1994.2.1	Thamnophilus aethiops	Thamnophilidae	37.5903	1.57508	17.847	0.0323314	0.474776	Insectivory	23	30	26.5	Billerman et al., 2022	www.morphosource.org/concern/media/000092718
Theristicus_caudatus	NHMUK S/1974.6.16	Theristicus caudatus	Threskinornithidae	212.962	2.3283	173.658	0.0851047	0.81544	Insectivory	1466	1550	1508	Billerman et al., 2022	www.morphosource.org/concern/media/000109340
Tichodroma_muraria	NHMUK 1874.2.9.26	Tichodroma muraria	Tichodromidae	42.4805	1.62819	25.531	0.121878	0.601005	Insectivory	16.7	19.3	18	Billerman et al., 2022	www.morphosource.org/concern/media/000125957
Tigrisoma_lineatum	NHMUK S/1997.34.2	Tigrisoma lineatum	Ardeidae	157.043	2.19602	104.3	0.0279651	0.66415	Piscivory	840	840	840	Billerman et al., 2022	www.morphosource.org/concern/media/000110115
Timalia_pileate	NHMUK A/1975.19.9	Timalia pileata	Timaliidae	30.9032	1.49	14.2022	0.038766	0.459571	Insectivory	15	23	19	Billerman et al., 2022	www.morphosource.org/concern/media/000109125
Tityra_semifasciata	NHMUK unreg	Tityra semifasciata	Tityridae	50.4078	1.7025	24.2304	0.00689395	0.480687	Herbivory	77	88.1	82.55	Billerman et al., 2022	www.morphosource.org/concern/media/000110558
Tockus_nasutus	FMNH 318679	Tockus nasutus	Bucerotidae	108.287	2.03458	74.4795	0.0821949	0.687796	Insectivory	163	258	210.5	Billerman et al., 2022	www.morphosource.org/concern/media/000085115
Todiramphus chloris	(CM S-16694)	Todiramphus chloris	Alcedinidae	75.11	1.8757	51.12	0.114122	0.680602	Carnivory	51	100	75.5	Billerman et al., 2022
Todiramphus chloris	(CM S-16292)	Todiramphus chloris	Alcedinidae	79.01	1.89768	53.96	0.114122	0.682952	Carnivory	51	100	75.5	Billerman et al., 2022
Todiramphus cinnamominus	(CM S-13276)	Todiramphus cinnamominus	Alcedinidae	71.34	1.85333	46.53	0.10296	0.652229	Carnivory	56	74	65	Billerman et al., 2022
Todus_mexicanus	UMZC 448.b*	Todus mexicanus	Todidae	33.5365	1.52552	19.0544	0.122303	0.568168	Insectivory	5.5	7.2	6.35	Billerman et al., 2022	www.morphosource.org/concern/media/000125771
Topaza_pyra	NHMUK A/1997.72.3	Topaza pyra	Trochilidae	41.7377	1.62053	28.2887	0.175937	0.677774	Nectivory	12	17	14.5	Billerman et al., 2022	www.morphosource.org/concern/media/000108889
Toxostoma cinereum	(CM S-9883)	Toxostoma cinereum	Mimidae	52.49	1.72008	28.74	0.0591916	0.547533	Omnivory	54.4	69.8	62.1	Billerman et al., 2022
Toxostoma curvirostre	(CM S-13519)	Toxostoma curvirostre	Mimidae	56.36	1.75097	32.29	0.0714082	0.572924	Omnivory	56.8	85.2	71	Billerman et al., 2022
Toxostoma guttatum	(CM S-9716)	Toxostoma guttatum	Mimidae	51.95	1.71559	28.98	0.0683802	0.557844	Omnivory	49	60	54.5	Billerman et al., 2022
Toxostoma redivivum	(CM S-11093)	Toxostoma redivivum	Mimidae	71.21	1.85254	47.01	0.108401	0.66016	Omnivory	78	93	85.5	Billerman et al., 2022
Toxostoma rufum	(CM S-892)	Toxostoma rufum	Mimidae	56.67	1.75335	33.16	0.0799965	0.585142	Omnivory	57.6	89	73.3	Billerman et al., 2022
Tragopan_satyra	NHMUK A/1985.10.136	Tragopan satyra	Phasianidae	68.0142	1.8326	29.0742	-0.0755178	0.427473	Herbivory	1000	2100	1550	Billerman et al., 2022	www.morphosource.org/concern/media/000125975
Treron_capellei	UMMZ 215431	Treron capellei	Columbidae	69.0419	1.83911	38.5313	0.0386995	0.558086	Herbivory	411	500	455.5	Billerman et al., 2022	www.morphosource.org/concern/media/000109665
Tringa_ochrophus	UMMZ 222217	Tringa ochropus	Scolopacidae	61.4591	1.78859	41.0085	0.128503	0.667248	Invertivory	53	119	86	Billerman et al., 2022	www.morphosource.org/concern/media/000109678
Troglodytes_troglodytes	NHMUK A/1975.14.101	Troglodytes troglodytes	Troglodytidae	28.8747	1.46052	13.6165	0.0570909	0.471572	Insectivory	6	12	9	Billerman et al., 2022	www.morphosource.org/concern/media/000125986
Trogon_melanurus	FMNH 107181	Trogon melanurus	Trogonidae	47.4843	1.67655	23.4118	0.0241919	0.493044	Herbivory	52	122	87	Billerman et al., 2022	www.morphosource.org/concern/media/000108035
Turdus iliacus	(CM S-15893)	Turdus iliacus	Turdidae	45.04	1.6536	22.3	0.0315623	0.495115	Omnivory	46	80	63	Billerman et al., 2022
Turdus libonyana	(CM S-730)	Turdus libonyanus	Turdidae	44.55	1.64885	22.89	0.0488026	0.513805	Omnivory	46	82	64	Billerman et al., 2022
Turdus migratorius	(CM S-293)	Turdus migratorius	Turdidae	47.14	1.67339	23.6	0.0315928	0.500636	Omnivory	77.3	84.8	81.05	Billerman et al., 2022
Turdus_olivater	UMMZ 227459	Turdus olivater	Turdidae	50.4849	1.70316	25.7649	0.0327385	0.510349	Insectivory	70	91	80.5	Billerman et al., 2022	www.morphosource.org/concern/media/000109691
Turnix_varius	NHMUK A/1970.64.15	Turnix varius	Turnicidae	37.4514	1.57347	17.1993	0.0182749	0.459244	Herbivory	53	134	93.5	Billerman et al., 2022	www.morphosource.org/concern/media/000109932
Tyrannus_dominicensis	NHMUK 1945.14.1	Tyrannus dominicensis	Tyrannidae	50.8457	1.70625	28.392	0.0710654	0.558395	Insectivory	37	52	44.5	Billerman et al., 2022	www.morphosource.org/concern/media/000109237
Tyto_alba	NHMUK S/2010.1.36	Tyto alba	Tytonidae	65.6847	1.81746	36.8012	0.0456312	0.560271	Carnivory	473	569	521	Billerman et al., 2022	www.morphosource.org/concern/media/000126039
Upupa epops	(FMNH Birds 368953)	Upupa epops	Upupidae	66	1.81954	47.6	0.149437	0.721212	Insectivory	46	89	67.5	Billerman et al., 2022
Upupa epops	(FMNH Birds 368955)	Upupa epops	Upupidae	62.9	1.79865	44.6	0.149437	0.709062	Insectivory	46	89	67.5	Billerman et al., 2022
Upupa_epops	NHMUK 1963.23.2	Upupa epops	Upupidae	83.5922	1.92217	61.7812	0.149437	0.739078	Insectivory	38	89	63.5	Billerman et al., 2022	www.morphosource.org/concern/media/000109036
Uria_sp	NHMUK 1964.61.191	Uria aalge	Alcidae	109.308	2.03865	63.4363	0.00743427	0.580343	Invertivory	900	1000	950	Billerman et al., 2022	www.morphosource.org/concern/media/000109984
Colius_macrourus	FMNH 317341	Urocolius macrourus	Coliidae	32.1981	1.50783	14.1155	0.0139676	0.438395	Herbivory	34	65	49.5	Billerman et al., 2022	www.morphosource.org/concern/media/000108572
Vultur_gryphus	UMZC 192.a	Vultur gryphus	Catharidae	159.642	2.20315	86.8218	-0.0605443	0.543852	Carnivory	8000	15000	11500	Billerman et al., 2022	www.morphosource.org/concern/media/000125890
Xenicus_giliventris	NHMUK 1940.12.8.145	Xenicus gilviventris	Acanthisittidae	32.5863	1.51304	15.04	0.0350568	0.461544	Insectivory	16	20	18	Billerman et al., 2022	www.morphosource.org/concern/media/000108811
Geokichla citrina	(CM S-1349)	Zoothera citrina	Turdidae	46.46	1.66708	26.34	0.0871328	0.566939	Omnivory	47	67	57	Billerman et al., 2022
Ixoreus naevius	(CM S-2046)	Zoothera naevia	Turdidae	50.02	1.69914	27.08	0.059348	0.541383	Omnivory	70.5	99.5	85	Billerman et al., 2022
Zosterops_lateralis	NHMUK A/2014.12.10	Zosterops lateralis	Zosteropdidae	27.0398	1.432	12.1564	0.0432393	0.449575	Insectivory	9.2	16.9	13.05	Billerman et al., 2022	www.morphosource.org/concern/media/000108866
