# Supplementary material for: Reconstructing the dietary habits and trophic positions of the Longipterygidae (Aves: Enantiornithes) using neontological and comparative morphological methods
Source: PeerJ. 2023 Mar 27;11:e15139. doi: 10.7717/peerj.15139 (PMC10062354; doi:10.7717/peerj.15139)
Supplement: Supplemental Information 9 [file peerj-11-15139-s009.xlsx]

## Sheet: Longipteryx_chaoyangensis
	Longipteryx_chaoyangensis
Longipteryx_chaoyangensis	0
Canis_lupus	0.1213
Genetta_genetta	0.124306
Varanus_cumingi	0.129253
Heloderma_suspectum_	0.13054
Sphenodon_punctatus	0.131073
Diclidurus_albus	0.14461
Caracal_caracal	0.145963
Tyrannosaurus_rex	0.148605
Microraptor_gui	0.149672
Paleosuchus_palpebrosus_	0.150611
Martes_pennanti	0.155342
Hipposideros_lankadiva	0.158817
Rousettus_leschenaultii	0.158945
Varanus_indicus	0.158992
Rousettus_aegyptiacus	0.159529
Varanus_bengalensis	0.160638
Heloderma_horridum	0.160699
Allosaurus_fragilis	0.161943
Leptailurus_serval	0.163347
Hipposideros_cyclops	0.167211
Cynopterus_brachyotis	0.168171
Varanus_sp.	0.168435
Cardioderma_cor	0.169968
Neovison_vison	0.170545
Varanus_salvator	0.171941
Martes_americana	0.172768
Pteronotus_gymnonotus	0.175841
Cynopterus_sphinx	0.176262
Melanosuchus_niger	0.17647
Hipposideros_lekaguli	0.177422
Lavia_frons	0.17877
Indet._Ceratosaurid	0.180842
Pteropus_lylei	0.181198
Hipposideros_cineraceus	0.18337
Saccolaimus_peli	0.18482
Proteles_cristata	0.185202
Dromeaosaurus_albertensis	0.187726
Rhinolophus_acuminatus	0.189731
Pusa_hispida	0.193262
Vampyrum_spectrum	0.195989
Canis_mesomelas	0.196523
Lynx_canadensis	0.198292
Vulpes_vulpes	0.198797
Taphozous_mauritianus	0.200853
Hipposideros_beatus	0.200994
Anguis_fragilis	0.202957
Megaderma_lyra	0.203509
Alligator_mississippiensis	0.203585
Rousettus_amplexicaudatus	0.20365
Mimon_cozumelae	0.2049
Pteropus_conspicillatus	0.204969
Meles_meles	0.205073
Procyon_lotor	0.207015
Histriophoca_fasciata	0.207619
Caiman_crocodilus_	0.20836
Tadarida_aegyptiaca	0.208473
Potos_flavus	0.20962
Longirostravis_hani	0.20983
Rhinopoma_hardwickii	0.211753
Felis_silvestris	0.212778
Mormoops_megalophylla	0.213591
Arctictis_binturong	0.214527
Phoca_vitulina	0.214786
Eptesicus_fuscus	0.215619
Callisaurus_draconoides	0.216625
Sulcavis_geeorum	0.218229
Heloderma_suspectum	0.218943
Eira_barbara	0.21955
Pteropus_poliocephalus	0.220115
Crocuta_crocuta	0.220163
Mephitis_mephitis	0.221451
Varanus_niloticus	0.224274
Crocodylus_cataphractus_	0.224356
Cormura_brevirostris	0.226411
Hipposideros_camerunensis	0.227848
Glaucomys_volans	0.229354
Hylopetes_phayrei	0.230028
Iguana_iguana	0.231571
Hipposideros_diadema	0.232792
Varanus_exanthematicus	0.235683
Hipposideros_jonesi	0.235739
Phyllostomus_hastatus	0.237176
Smaug_giganteus	0.237451
Gambelia_wislizenii	0.238364
Lacerta_viridis	0.245232
Velociraptor_mongolensis	0.246123
Hipposideros_commersoni	0.248541
Hipposideros_caffer	0.248639
Inia_geoffrensis	0.250561
Pteropus_giganteus	0.253149
Taphozous_melanopogon	0.253647
Hipposideros_armiger	0.253758
Rhinolophus_ferrumequinum	0.254094
Rhinolophus_hipposideros	0.269983
Blarina_brevicauda	0.27125
Tadarida_brasiliensis	0.272463
Draco_spilonotus	0.273737
Hipposideros_fuliginosus	0.281574
Petaurista_petaurista	0.283306
Hipposideros_fulvus	0.285633
Pteromys_volans	0.293272
Taphozous_perforatus	0.302607
Tupaia_glis	0.304487
Hipposideros_pratti	0.321027
Nycteris_grandis	0.321961
Hipposideros_larvatus	0.325173
Basiliscus_vittatus	0.330848
Saccopteryx_bilineata	0.361355
Lyriocephalus_scutatus	0.374724
Xantusia_riversiana	0.375579
Suncus_murinus	0.382953
Noctilio_leporinus	0.383109
Plestiodon_laticeps	0.397722
Anolis_carolinensis	0.398049
Tupinambis_teguixin	0.398405
Petauroides_volans	0.403435
Gekko_gecko	0.407882
Archeaopteryx	0.48222
Trioceros_melleri	0.698506

## Sheet: Longirostravis_hani
	Longirostravis_hani
Longirostravis_hani	0
Varanus_salvator	0.0690748
Hipposideros_camerunensis	0.0877281
Eira_barbara	0.0912984
Mormoops_megalophylla	0.0953465
Crocuta_crocuta	0.099068
Meles_meles	0.105383
Varanus_bengalensis	0.106326
Caiman_crocodilus_	0.106461
Hipposideros_beatus	0.115799
Cormura_brevirostris	0.115918
Saccolaimus_peli	0.116963
Felis_silvestris	0.11705
Procyon_lotor	0.117958
Indet._Ceratosaurid	0.121607
Alligator_mississippiensis	0.122031
Pteronotus_gymnonotus	0.129043
Microraptor_gui	0.129238
Genetta_genetta	0.129306
Hipposideros_cineraceus	0.130753
Taphozous_mauritianus	0.131277
Tadarida_aegyptiaca	0.13205
Taphozous_melanopogon	0.134125
Hipposideros_fuliginosus	0.134321
Rousettus_amplexicaudatus	0.13507
Pusa_hispida	0.138086
Rhinolophus_hipposideros	0.139739
Varanus_sp.	0.140887
Leptailurus_serval	0.142236
Cynopterus_brachyotis	0.144102
Heloderma_suspectum_	0.14521
Cynopterus_sphinx	0.145542
Heloderma_suspectum	0.146805
Varanus_indicus	0.147053
Potos_flavus	0.150291
Martes_pennanti	0.150754
Gambelia_wislizenii	0.151692
Pteropus_conspicillatus	0.153773
Sphenodon_punctatus	0.15514
Heloderma_horridum	0.155349
Varanus_exanthematicus	0.156903
Rousettus_leschenaultii	0.158435
Canis_lupus	0.158471
Hipposideros_jonesi	0.159163
Anguis_fragilis	0.159692
Phoca_vitulina	0.159928
Hipposideros_lekaguli	0.160774
Dromeaosaurus_albertensis	0.161202
Mephitis_mephitis	0.163614
Canis_mesomelas	0.163907
Vampyrum_spectrum	0.164388
Varanus_cumingi	0.164567
Pteropus_giganteus	0.165192
Pteropus_poliocephalus	0.165474
Neovison_vison	0.16926
Velociraptor_mongolensis	0.169757
Rhinopoma_hardwickii	0.170044
Taphozous_perforatus	0.170073
Hipposideros_lankadiva	0.170918
Tadarida_brasiliensis	0.171751
Hipposideros_diadema	0.172175
Caracal_caracal	0.173226
Eptesicus_fuscus	0.174277
Rhinolophus_ferrumequinum	0.175212
Martes_americana	0.179588
Inia_geoffrensis	0.180051
Tyrannosaurus_rex	0.181926
Cardioderma_cor	0.183146
Proteles_cristata	0.191109
Hipposideros_larvatus	0.192301
Diclidurus_albus	0.193551
Pteropus_lylei	0.196765
Arctictis_binturong	0.197039
Lacerta_viridis	0.197452
Vulpes_vulpes	0.198235
Paleosuchus_palpebrosus_	0.19897
Hipposideros_cyclops	0.199985
Rhinolophus_acuminatus	0.200464
Hipposideros_caffer	0.203539
Melanosuchus_niger	0.204797
Hylopetes_phayrei	0.207942
Longipteryx_chaoyangensis	0.20983
Hipposideros_fulvus	0.212115
Hipposideros_armiger	0.216246
Crocodylus_cataphractus_	0.221349
Megaderma_lyra	0.22332
Sulcavis_geeorum	0.22475
Draco_spilonotus	0.226307
Rousettus_aegyptiacus	0.226632
Mimon_cozumelae	0.231291
Tupaia_glis	0.231312
Lavia_frons	0.231348
Glaucomys_volans	0.232163
Saccopteryx_bilineata	0.234275
Phyllostomus_hastatus	0.237654
Varanus_niloticus	0.238906
Iguana_iguana	0.239063
Callisaurus_draconoides	0.24001
Hipposideros_pratti	0.246655
Allosaurus_fragilis	0.247622
Smaug_giganteus	0.257668
Histriophoca_fasciata	0.261726
Lynx_canadensis	0.263249
Hipposideros_commersoni	0.266786
Blarina_brevicauda	0.268594
Gekko_gecko	0.272582
Lyriocephalus_scutatus	0.276237
Anolis_carolinensis	0.279713
Plestiodon_laticeps	0.282071
Petaurista_petaurista	0.289762
Nycteris_grandis	0.293947
Suncus_murinus	0.295018
Tupinambis_teguixin	0.295524
Pteromys_volans	0.315451
Basiliscus_vittatus	0.31774
Petauroides_volans	0.358493
Xantusia_riversiana	0.365176
Noctilio_leporinus	0.373574
Archeaopteryx	0.389361
Trioceros_melleri	0.574891
