# Supplementary material for: Reconstructing the dietary habits and trophic positions of the Longipterygidae (Aves: Enantiornithes) using neontological and comparative morphological methods
Source: PeerJ. 2023 Mar 27;11:e15139. doi: 10.7717/peerj.15139 (PMC10062354; doi:10.7717/peerj.15139)
Supplement: Supplemental Information 10 [file peerj-11-15139-s010.xlsx]

## Sheet: procD.lm - Procrustes ANOVA
Analysis of Variance, using Residual Randomization
Permutation procedure: Randomization of null model residuals
Number of permutations: 1000
Estimation method: Ordinary Least Squares
Sums of Squares and Cross-products: Type I
Effect sizes (Z) based on F distributions
tooth shape ~ Csize + body mass + carnivory		Df	SS	MS	Rsq	F	Z	Pr(>F)
	Csize	1	0.0189	0.018944	0.00565	0.6181	-0.34972	0.626
	bodymass	1	0.1404	0.140383	0.04184	4.5802	2.61573	0.007	**
	carnivorous	1	0.1613	0.161304	0.04808	5.2627	2.8354	0.002	**
	Residuals	99	3.0344	0.03065	0.90443
	Total	102	3.355
tooth shape ~ Csize + body mass + piscivory		Df	SS	MS	Rsq	F	Z	Pr(>F)
	Csize	1	0.0189	0.018944	0.00565	0.5945	-0.40141	0.645
	bodymass	1	0.1404	0.140383	0.04184	4.4055	2.54984	0.007	**
	piscivorous	1	0.041	0.040973	0.01221	1.2858	0.69589	0.246
	Residuals	99	3.1547	0.031866	0.9403
	Total	102	3.355
tooth shape ~ Csize + body mass + insectivory		Df	SS	MS	Rsq	F	Z	Pr(>F)
	Csize	1	0.0189	0.018944	0.00565	0.6003	-0.38872	0.641
	bodymass	1	0.1404	0.140383	0.04184	4.4487	2.56697	0.007	**
	insectivorous	1	0.0716	0.071618	0.02135	2.2696	1.50307	0.056	.
	Residuals	99	3.1241	0.031556	0.93116
	Total	102	3.355
tooth shape ~ Csize + body mass + omnivory		Df	SS	MS	Rsq	F	Z	Pr(>F)
	Csize	1	0.0189	0.018944	0.00565	0.6221	-0.34084	0.624
	bodymass	1	0.1404	0.140383	0.04184	4.6099	2.62902	0.007	**
	omnivorous	1	0.1809	0.180892	0.05392	5.9402	3.12891	0.002	**
	Residuals	99	3.0148	0.030452	0.89859
	Total	102	3.355
tooth shape ~ Csize + body mass + frugivory / herbivory		Df	SS	MS	Rsq	F	Z	Pr(>F)
	Csize	1	0.0189	0.018944	0.00565	0.6189	-0.348	0.627
	bodymass	1	0.1404	0.140383	0.04184	4.5861	2.6212	0.007	**
	frugi_herbivorous	1	0.1652	0.165217	0.04925	5.3974	2.7369	0.007	**
	Residuals	99	3.0305	0.030611	0.90327
	Total	102	3.355
	Signif. codes:	0 ‘***’	0.001 ‘**’	0.01 ‘*’	0.05 ‘.’	0.1 ‘ ’ 1
	Call: FUN(f1 = X[[i]], iter = 999, data = ..1)

## Sheet: procD.pgls -  Phylo. Pro. ANOVA
Analysis of Variance, using Residual Randomization
Permutation procedure: Randomization of null model residuals
Number of permutations: 1000
Estimation method: Ordinary Least Squares
Sums of Squares and Cross-products: Type I
Effect sizes (Z) based on F distributions
tooth shape ~ Csize + body mass + carnivory		Df	SS	MS	Rsq	F	Z	Pr(>F)
	Csize	1	0.040762	0.040762	0.21315	27.4645	3.3615	0.001	**
	bodymass	1	0.001683	0.001683	0.0088	1.1338	0.4705	0.334
	carnivorous	1	0.001858	0.001858	0.00972	1.2521	0.5874	0.29
	Residuals	99	0.146932	0.001484	0.76833
	Total	102	0.191235
tooth shape ~ Csize + body mass + piscivory		Df	SS	MS	Rsq	F	Z	Pr(>F)
	Csize	1	0.040762	0.040762	0.21315	27.2592	3.3566	0.001	**
	bodymass	1	0.001683	0.001683	0.0088	1.1253	0.4603	0.333
	piscivorous	1	0.000752	0.000752	0.00393	0.5029	-0.4442	0.669
	Residuals	99	0.148038	0.001495	0.77412
	Total	102	0.191235
tooth shape ~ Csize + body mass + insectivory		Df	SS	MS	Rsq	F	Z	Pr(>F)
	Csize	1	0.040762	0.040762	0.21315	27.302	3.357	0.001	**
	bodymass	1	0.001683	0.001683	0.0088	1.1271	0.4627	0.333
	insectivorous	1	0.000984	0.000984	0.00515	0.659	-0.2409	0.59
	Residuals	99	0.147806	0.001493	0.77291
	Total	102	0.191235
tooth shape ~ Csize + body mass + omnivory		Df	SS	MS	Rsq	F	Z	Pr(>F)
	Csize	1	0.040762	0.040762	0.21315	27.249	3.3611	0.001	**
	bodymass	1	0.001683	0.001683	0.0088	1.1249	0.4608	0.335
	omnivorous	1	0.000696	0.000696	0.00364	0.4655	-0.539	0.7
	Residuals	99	0.148094	0.001496	0.77441
	Total	102	0.191235
tooth shape ~ Csize + body mass + frugivory / herbivory		Df	SS	MS	Rsq	F	Z	Pr(>F)
	Csize	1	0.040762	0.040762	0.21315	27.235	3.3446	0.001	**
	bodymass	1	0.001683	0.001683	0.0088	1.1243	0.4584	0.339
	frugi_herbivorous	1	0.00062	0.00062	0.00324	0.4143	-0.7457	0.771
	Residuals	99	0.14817	0.001497	0.77481
	Total	102	0.191235
	Signif. codes:	0 ‘***’	0.001 ‘**’	0.01 ‘*’	0.05 ‘.’	0.1 ‘ ’ 1
	Call: FUN(f1 = X[[i]], iter = 999, data = ..1)
