# Supplementary material for: Reconstructing the dietary habits and trophic positions of the Longipterygidae (Aves: Enantiornithes) using neontological and comparative morphological methods
Source: PeerJ. 2023 Mar 27;11:e15139. doi: 10.7717/peerj.15139 (PMC10062354; doi:10.7717/peerj.15139)
Supplement: Supplemental Information 11 [file peerj-11-15139-s011.xlsx]

## Sheet: Skull Length (size) pgls result
Model	R2	AICc	lambda	Variable	Estimate	Std. Error	t value	Pr(>|t|)
Skull_length_mm ~ 1	0	-378.75	0.9997	Intercept	1.8072	0.1138	15.8875	<0.0001
Skull_length_mm ~ piscivory	0.0301	-388.3	0.9982	Intercept	1.8017	0.1115	16.1577	<0.0001
				piscivory	0.1369	0.04	3.4246	<0.0001
Skull_length_mm ~ carnivory	-0.0022	-376.99	0.9995	Intercept	1.806	0.1139	15.8631	<0.0001
				carnivory	0.0154	0.0305	0.5058	0.6134
Skull_length_mm ~ insectivory	0.0213	-385.01	0.9962	Intercept	1.8158	0.1114	16.3055	<0.0001
				insectivory	-0.0588	0.0201	-2.9206	0.0037
Skull_length_mm ~ omnivory	0.0024	-378.44	0.9968	Intercept	1.8027	0.1127	16.0018	<0.0001
				omnivory	0.0308	0.0227	1.354	0.1766
Skull_length_mm ~ herbivory	-0.0022	-376.97	0.9988	Intercept	1.8134	0.1142	15.8728	<0.0001
				herbivory	-0.0117	0.0237	-0.4937	0.6219
Skull_length_mm ~ invertivory	-0.0023	-376.93	0.9997	Intercept	1.8063	0.1139	15.8569	<0.0001
				invertivory	0.0177	0.0397	0.4464	0.6556

## Sheet: Rostral Length pgls result
Model	R2	AICc	lambda	Variable	Estimate	Std. Error	t value	Pr(>|t|)
Rostral_length_mm ~ 1	0	-208.19	0.9948	Intercept	1.5073	0.1433	10.5221	<0.0001
Rostral_length_mm ~ Skull_length_mm	0.9476	-1228.18	0.9793	Intercept	-0.7367	0.0424	-17.3656	<0.0001
				Skull_length_mm	1.2418	0.0157	79.1287	<0.0001
Rostral_length_mm ~ Skull_length_mm + piscivory	0.9478	-1228.05	0.979	Intercept	-0.7434	0.0426	-17.4393	<0.0001
				Skull_length_mm	1.2459	0.016	78.1054	<0.0001
				piscivory	-0.0163	0.0119	-1.374	0.1703
Rostral_length_mm ~ Skull_length_mm + carnivory	0.9475	-1226.23	0.9789	Intercept	-0.7367	0.0425	-17.3539	<0.0001
				Skull_length_mm	1.2419	0.0157	79.0011	<0.0001
				carnivory	-0.0029	0.0097	-0.2929	0.7698
Rostral_length_mm ~ Skull_length_mm + insectivory	0.9476	-1226.76	0.9787	Intercept	-0.7411	0.0428	-17.3156	<0.0001
				Skull_length_mm	1.2439	0.0159	78.085	<0.0001
				insectivory	0.0049	0.0062	0.7793	0.4363
Rostral_length_mm ~ Skull_length_mm + omnivory	0.9475	-1226.36	0.9791	Intercept	-0.736	0.0425	-17.3204	<0.0001
				Skull_length_mm	1.2411	0.0158	78.6516	<0.0001
				omnivory	0.0033	0.0074	0.4525	0.6512
Rostral_length_mm ~ Skull_length_mm + herbivory	0.9497	-1239.7	0.9731	Intercept	-0.7165	0.0416	-17.2236	<0.0001
				Skull_length_mm	1.239	0.0154	80.5331	<0.0001
				herbivory	-0.0287	0.0077	-3.7433	0.0002
Rostral_length_mm ~ Skull_length_mm + invertivory	0.9488	-1234.41	0.977	Intercept	-0.7363	0.0418	-17.5999	<0.0001
				Skull_length_mm	1.2407	0.0155	79.9428	<0.0001
				invertivory	0.0325	0.0113	2.8864	0.0041
